# Supplementary material for: De novo design and structure of a peptide-centric TCR mimic binding module
Source: Science. Author manuscript; Available in PMC 2025 Jul 31. (PMC12313176; doi:10.1126/science.adv3813)
Supplement: Data S2 [file NIHMS2091935-supplement-Data_S2.xlsx]

## Sheet: On-Target Peptides
sequence	name	description
SLLMWITQV	NY-ESO-1	used as target for de novo design, specifying S1, M4, W5, T7, Q8 as hotspot residues
ALLMWITQV	S1A	Alanine mutant
SLLAWITQV	M4A	Alanine mutant
SLLMAITQV	W5A	Alanine mutant
SLLMWIAQV	T7A	Alanine mutant
SLLMWITAV	Q8A	Alanine mutant
SLLLWITQV	M4L	Met4 to Leu mutant
SLLMFITQV	W5F	Trp5 to Phe mutant
SLLMWITNV	Q8N	Gln8 to Asn mutant
ELAGIGILTV (or EAAGIGILTV)	MART-1	A2L is stable mutant of MART-1 peptide; used as negative control in experiments, should not bind

## Sheet: Off-Target Test Set
id	hamming distance	off-target score (ProteinMPNN)	sequence	human gene
1	4	46.0597	SLCQKIEQC	NEK6
2	4	15.7047	SLLGGITVV	SPAG9
3	4	1.79123	SLLMSIHNI	PIP5K1A
4	4	8.51172	SLLNWRTKL	FTSJ3
5	4	-2.67776	TLLMVITGV	KIRREL2
6	5	23.013	IDQMWLPVV	PGAM1,4
7	6	22.5955	RLQMWVEEV	PCYOX1L

## Sheet: All Hamming Distance
hamming distance	sequence
4	SLCQKIEQC
4	SLLGFFTQI
4	SLLGGITVV
4	SLLMSIHNI
4	SLLNWRTKL
4	TLLMVITGV
5	ALLAKILQI
5	ALLDEISTC
5	ALLDWVTSV
5	ALLGGVHQC
5	ALLRKINQV
5	ALLRQILQL
5	DLLEVLTQV
5	FALMEIKQL
5	FTLSHITQL
5	GLLDRIMQL
5	GLLDSITNI
5	GLLENIRQL
5	GMLETITGC
5	HLLEVVNQC
5	HLLPDIVTC
5	ILLEHIIMC
5	KLILLITQV
5	KLKEEITQL
5	KLLETIDQL
5	KLLFWVTEV
5	KLLNHVTQL
5	KLLPLVHQC
5	LLLDEITRA
5	LLLTTIPQI
5	QLIEKITQV
5	QLLPSIPQL
5	QLLSEITRV
5	QLSTVITQV
5	QTLTQITQL
5	RLAQLITQA
5	RLLAYISQV
5	RLVTLITQL
5	SALDTITTV
5	SILETITSL
5	SILNELTQL
5	SLADYITAA
5	SLAEVNTQL
5	SLALIITTI
5	SLANIIRQL
5	SLAPSITNV
5	SLDALITHV
5	SLDEGIEQV
5	SLEESIRQV
5	SLFRVITEV
5	SLFRWRHQA
5	SLHSVIIQL
5	SLIEKVTQL
5	SLIEYIKQV
5	SLINQMTQV
5	SLLAAYFQI
5	SLLDEIRAV
5	SLLDIIEKV
5	SLLDKIIGA
5	SLLDLHTKV
5	SLLDQIPEM
5	SLLDSCTKL
5	SLLEATTSL
5	SLLEFNTTV
5	SLLEGLPQV
5	SLLENIAKA
5	SLLEQHTSL
5	SLLHTIYEV
5	SLLKDIEAA
5	SLLKDILHL
5	SLLKDLYKC
5	SLLKEGYQL
5	SLLKIIEKA
5	SLLLAVTEV
5	SLLNEIAFL
5	SLLNEIESI
5	SLLNEIESV
5	SLLNIVTTL
5	SLLNTIVSA
5	SLLNTLAQI
5	SLLNTTHQL
5	SLLPAIVEL
5	SLLPELTGL
5	SLLPHETLL
5	SLLPKDAQL
5	SLLPQLTGA
5	SLLQEVLQG
5	SLLQGIIMV
5	SLLQKLTGL
5	SLLQLVHSC
5	SLLRNLEQI
5	SLLRSIFTV
5	SLLSDIIAL
5	SLLSEIQAL
5	SLLSHVEQL
5	SLLSSVTKV
5	SLLTAIHMV
5	SLLTAISEV
5	SLLTDIIAA
5	SLLTFIDKA
5	SLLTHIQNL
5	SLLTSTVQV
5	SLLTVIEKL
5	SLLVGIHDV
5	SLLYHLTAV
5	SLMKKITLL
5	SLMMTIINL
5	SLSERIMQL
5	SLSTWIVTV
5	SLTESIAQL
5	SLVSYITNL
5	SLVTGITAL
5	SLWHNITVV
5	SLWPGIVQT
5	SMLGEITHL
5	SVLGAITSV
5	TLLAGITGV
5	TLLAHIHQA
5	TLLESIRQA
5	TLLMLIVDL
5	TLLTVLTQA
5	VLLAQIIQV
5	VLLDWINDV
5	VLLEEITNL
5	VLLPKIPQL
6	AILTAITTA
6	ALAGGITMV
6	ALATLIHQV
6	ALCQRIPQL
6	ALDILITNV
6	ALDKWTNQL
6	ALFQHITAL
6	ALLDEVIMC
6	ALLDGRLQV
6	ALLDGRVQL
6	ALLDHIWVT
6	ALLDIIRSL
6	ALLDRIVSV
6	ALLDSPTAL
6	ALLEEAEQL
6	ALLEGLTVV
6	ALLEKLTEL
6	ALLELSRQL
6	ALLGDLTKA
6	ALLGKIEKV
6	ALLGNISSI
6	ALLGRIPSA
6	ALLGRLTTL
6	ALLGSAFQL
6	ALLGTDVQV
6	ALLGTIISA
6	ALLGVWTSV
6	ALLHKTIQL
6	ALLHTVTSI
6	ALLKLGTSV
6	ALLKNNTAL
6	ALLKPLWQL
6	ALLKQIQEA
6	ALLKYIETL
6	ALLLKIRGV
6	ALLNIYTEM
6	ALLNNIIEI
6	ALLNQHYQV
6	ALLNTINYL
6	ALLPLLLQA
6	ALLPLLQQA
6	ALLPSLSHC
6	ALLQEIVNI
6	ALLQKLPQV
6	ALLQKLQQL
6	ALLQQYTSV
6	ALLQRVTEL
6	ALLRIIEVV
6	ALLRQIKEV
6	ALLRWTALL
6	ALLSAFVQL
6	ALLSAVTRL
6	ALLSDILSI
6	ALLSEVIQL
6	ALLSGIVSI
6	ALLSIIATV
6	ALLSQQTHL
6	ALLSREIQL
6	ALLSRLEQI
6	ALLSSLARC
6	ALLSWEIYL
6	ALLSWVNSL
6	ALLTAVTNV
6	ALLTFMEQV
6	ALLTQQTEL
6	ALLTVVSQV
6	ALLTYLEQV
6	ALMMTIVNL
6	ALNDEIRQL
6	ALNENINQV
6	ALQGFQTQV
6	ALSNFISQL
6	ALTALISQV
6	ALTDYITRL
6	ALYNWLIQV
6	AMLALLTQV
6	AMLERITFI
6	AMLPSITNV
6	AQLNLIWQL
6	AVLTQIDQI
6	CLLPHIEAV
6	CLTKAIIQV
6	DLEMQIESL
6	DLLDQSIQV
6	DLLTIINLT
6	DLQLHIYQL
6	DQLLLIEQV
6	ELDSLISQV
6	ELLQPVWQL
6	ELNNMILQL
6	ELRGLITGI
6	ELRQFVTQL
6	ELTEIICGC
6	FLAKLIAQA
6	FLAPWATIA
6	FLATVVTQL
6	FLDSKCFQC
6	FLEEFITPI
6	FLKMGIITI
6	FLLDEQTSL
6	FLLDLATHL
6	FLLDRSFQL
6	FLLECLFQL
6	FLLEGIRSL
6	FLLHIQQQV
6	FLLHVQQQI
6	FLLKQIEFL
6	FLLPEDTHI
6	FLLPGHTRL
6	FLLPILSQI
6	FLLPLIIVL
6	FLLPVIMRA
6	FLLPVINEM
6	FLLPVKTRL
6	FLLQHQTFL
6	FLLRRIPTL
6	FLLTLIHTL
6	FLLVEHTAL
6	FLLWDPTKV
6	FLMDFIHQV
6	FLNKEITSV
6	FLNSEIHQV
6	FLNSIYTQL
6	FLSTSIAQL
6	FLVEAGTQV
6	FLYMGVTSL
6	FVLPVATQI
6	GLAHMIAEC
6	GLAHMIMEC
6	GLAQVITAV
6	GLDDVITDL
6	GLFSQPTQA
6	GLLAKIFEL
6	GLLDAVTYL
6	GLLDSPTSI
6	GLLEGIRGA
6	GLLEIVTSV
6	GLLEKLTAI
6	GLLENIPRV
6	GLLGFVRQV
6	GLLGSIAGV
6	GLLGTLVQL
6	GLLGVTQQL
6	GLLIGTTGV
6	GLLKKINSV
6	GLLKVVPQA
6	GLLNNIAEV
6	GLLPKLTAL
6	GLLRFVTAV
6	GLLRIIPYL
6	GLLRQPQQV
6	GLLRVISGV
6	GLLSIFTKV
6	GLLSRIVTL
6	GLLTEIRAV
6	GLLTGDVQL
6	GLLTRLLQV
6	GLLWQIIKI
6	GLMEDTTQL
6	GLNDLQTQL
6	GLQSQIAQV
6	GLSEPIFQL
6	GLTDKLTQA
6	GLTEGIWQL
6	GLVEGITAL
6	GMLSAITNV
6	GMVDSITQA
6	GTLDYILQR
6	HLFETISQA
6	HLIVWDQQI
6	HLLDIYIQL
6	HLLDQIQTL
6	HLLEMLIQL
6	HLLERVDQV
6	HLLGHLEQA
6	HLLKEIILV
6	HLLLFLQQL
6	HLLNMIFHA
6	HLLPHVLQV
6	HLLQELSQV
6	HLLSAISSV
6	HLLSETPQL
6	HLLSTVTSI
6	HLNGHIKQV
6	HLNKGIKQV
6	HLSSLIAQL
6	IGLGTIVQI
6	ILAEGITIV
6	ILDSIIAQV
6	ILIDWLVQV
6	ILLAELEQL
6	ILLDVKTRL
6	ILLEKILSL
6	ILLEMIHSI
6	ILLGKVQQL
6	ILLKALTNL
6	ILLKDILSV
6	ILLNIIERL
6	ILLPRPPQV
6	ILLQQQQQL
6	ILLSGIYNV
6	ILLSLNQQL
6	ILLSQTTGV
6	ILRNEITTL
6	ILSQYITFV
6	ILTEAIKAC
6	ILVDWLVQV
6	KIKEEITQL
6	KILDLETQL
6	KLATRIVEC
6	KLDDCITYI
6	KLEDTITLI
6	KLEEIIHQI
6	KLEMEKLQL
6	KLFSHITSA
6	KLISGIFQV
6	KLLAAILHL
6	KLLAKVEQL
6	KLLAVIHEL
6	KLLDDIKML
6	KLLDEIESL
6	KLLDEVTYL
6	KLLDFILKT
6	KLLDFSTRL
6	KLLDKISEL
6	KLLDKISSV
6	KLLDLICHI
6	KLLDMAAQI
6	KLLDRETIS
6	KLLEAISSL
6	KLLEEICNL
6	KLLEEIEFL
6	KLLEEIETL
6	KLLEIMTRI
6	KLLELIGHA
6	KLLESIFHR
6	KLLEVQPQV
6	KLLEVYEQL
6	KLLEYIEEI
6	KLLGEIVKY
6	KLLGKVTIA
6	KLLGNIKNV
6	KLLGSMEQV
6	KLLGTIYTA
6	KLLLWTQKV
6	KLLNAINTL
6	KLLNKIYEA
6	KLLNLISKL
6	KLLNNLTSI
6	KLLPQLTYL
6	KLLPSVTEL
6	KLLPYIVGV
6	KLLQDISEA
6	KLLQFLDQA
6	KLLRSIILL
6	KLLSENTNL
6	KLLTEISSA
6	KLLTTIKAV
6	KLLYFLTKN
6	KLMGQIHQL
6	KLNEVIRQV
6	KLNSWIQGV
6	KLQDIITAL
6	KLQDKIEKC
6	KLQQALTQL
6	KLSDLQTQL
6	KLSEKIDQL
6	KLSSQITLL
6	KLWEQIVQS
6	KLYEEINQV
6	KLYQEILQL
6	LALGGITEV
6	LLAEGITWV
6	LLDRIIQQI
6	LLEPFIHQV
6	LLGEVLTQL
6	LLILKLTQV
6	LLKDSIVQL
6	LLLAAPAQA
6	LLLAHIIAL
6	LLLAQTYQL
6	LLLDQLTKA
6	LLLDRIASV
6	LLLDRLVQV
6	LLLDVPTAA
6	LLLESQSQL
6	LLLEVDTRV
6	LLLGHVAQV
6	LLLGTTHQL
6	LLLKALTNL
6	LLLKLIQSI
6	LLLKSLTYV
6	LLLPEINKI
6	LLLPFTEQL
6	LLLPGIYTV
6	LLLPRPPQV
6	LLLPWSKPV
6	LLLSAIDSV
6	LLLSVLPQL
6	LLLTNQIQL
6	LLLTQQVQL
6	LLQDALMQC
6	LLQDHIEAC
6	LLQDIILQV
6	LLQQQIQQV
6	LLYDTIFQI
6	LQLTQTTQL
6	MLAGFITTL
6	MLAHDIAQL
6	MLLAEISSV
6	MLLDFIQHI
6	MLLEGHTLL
6	MLLEKIQSA
6	MLLEKLPQV
6	MLLENIILL
6	MLLKSLLQV
6	MLLRALAQA
6	MLLSKINSL
6	MLLVYLHQA
6	MLVGDIIQI
6	MLWEQIKQI
6	MLWGSSTQL
6	MMLQNILQI
6	NILATIIQL
6	NLAPVILQL
6	NLASFIEQV
6	NLDMSLAQV
6	NLIPQITSI
6	NLLAEIHGV
6	NLLDEIENI
6	NLLDLLTEV
6	NLLDNIAKA
6	NLLELFVQL
6	NLLETKLQL
6	NLLGHGTIV
6	NLLIESPQV
6	NLLKLIAEV
6	NLLNEQHQI
6	NLLPVLPQV
6	NLLQQQIQV
6	NLLSNIQKL
6	NLLTHIENV
6	NLSDQILQV
6	NLVMQNVQV
6	QGLQQILQL
6	QILEAIPQV
6	QLCEDIIQL
6	QLDLPIWQI
6	QLLDQIWRT
6	QLLDQVEQI
6	QLLDSLTKA
6	QLLDVIHYV
6	QLLEDIQKL
6	QLLEFMHQL
6	QLLEPVWQL
6	QLLETLNQL
6	QLLEYQTML
6	QLLGKISNI
6	QLLGLIQRV
6	QLLKFIPGL
6	QLLMQPVLV
6	QLLNEIMSI
6	QLLNHIASL
6	QLLNKNWQL
6	QLLPLIVNL
6	QLLQIQTEL
6	QLLSHILEV
6	QLLSILTEV
6	QLLSNILEV
6	QLLSYIDRL
6	QLLTAIVKL
6	QLLTQIHLL
6	QLMGMINQL
6	QLMKQVTQL
6	QLSLLIMQV
6	QLTTTITHV
6	QLVSELTQL
6	QMLELITRL
6	RIIDVITQI
6	RILQTIRQV
6	RLAQHITYV
6	RLGDKILQV
6	RLLAKIICL
6	RLLATIVML
6	RLLDFPTLL
6	RLLDRIHSI
6	RLLDTPRQA
6	RLLDWFRSL
6	RLLEEIHAM
6	RLLEGVKQA
6	RLLEGVNQL
6	RLLELETRL
6	RLLELHTYL
6	RLLELLTKL
6	RLLENMTEV
6	RLLERMFQL
6	RLLEVQSQV
6	RLLEVVTSI
6	RLLGHIKNV
6	RLLGLEEQL
6	RLLGLETNV
6	RLLGTEFQV
6	RLLHGIAAA
6	RLLKEIQEA
6	RLLLKLTSV
6	RLLNATHQI
6	RLLNFDTEL
6	RLLNFQRQL
6	RLLNHIMAV
6	RLLNILMQL
6	RLLPDIRGV
6	RLLPRVTSV
6	RLLQEQHQL
6	RLLQQVSQI
6	RLLQTLPQL
6	RLLSKIHNV
6	RLLSTVAQA
6	RLMSALTQL
6	RLMSALTQV
6	RLPNAGTQV
6	RLQMWVEEV
6	RLSEKITPL
6	RLSTAITLL
6	RLVDGVTEC
6	RLYQGINQL
6	RMLYMIEQV
6	RVLELIPQI
6	RVLGKITLV
6	SALDAIYFV
6	SELKLIFTV
6	SELLKIFTV
6	SELTLVIQA
6	SFLEDIRKA
6	SIADKIQQI
6	SILDIVTKV
6	SILEAVPQV
6	SILEHQIQV
6	SILETVTAV
6	SILKDILHL
6	SILNTINEV
6	SILPTILYL
6	SILPVILRL
6	SILRGIFSV
6	SILSEFTAL
6	SILSEVQQA
6	SILSLVTKI
6	SILSNIHEV
6	SILSSLTSV
6	SILTKMTGL
6	SILTNISEV
6	SILTSTTTV
6	SILTTHTTL
6	SIMDRILQI
6	SISDVIAQV
6	SIWPALTQV
6	SLAAEISSV
6	SLAAVSQQL
6	SLADVESQV
6	SLADYLTSA
6	SLAEKIQAL
6	SLAELIQAL
6	SLAELVPQI
6	SLAEMIATL
6	SLAESLDQA
6	SLAETMEQI
6	SLAEVLQQL
6	SLAEYIDMI
6	SLAGGIIGV
6	SLAGNTYQL
6	SLAKEIQYL
6	SLAKIYTEA
6	SLAKQIIEA
6	SLANETHQL
6	SLANNVTSV
6	SLAPIIVFV
6	SLAPIIVHV
6	SLAPIIVYI
6	SLAQSIAKI
6	SLASFIPAV
6	SLASHIQSL
6	SLASKVTRL
6	SLASLGLQL
6	SLASVIFLL
6	SLASVIISA
6	SLATKIQAA
6	SLATTLTKI
6	SLATVIFVA
6	SLDALLSQV
6	SLDALLTVI
6	SLDDLLTNV
6	SLDDSCSQL
6	SLDGFTIQV
6	SLDGIISYS
6	SLDKDIVAL
6	SLDKKVHQL
6	SLDLTTTCV
6	SLDRFENQV
6	SLDRPFTNL
6	SLDSTIPGI
6	SLDSWGPKV
6	SLDSYNAQL
6	SLDTLMTYV
6	SLDVLIQNL
6	SLEGVIPDL
6	SLELSVQQA
6	SLEPQIQPV
6	SLEQQLEQV
6	SLESKLTSV
6	SLFDEVRQI
6	SLFDLNFQA
6	SLFEEMLQV
6	SLFEGIYTI
6	SLFEWFHPL
6	SLFGNIKGA
6	SLFHSILNV
6	SLFKLIVKV
6	SLFPDVVNC
6	SLFPFIEKL
6	SLFPLINSV
6	SLFPVISNL
6	SLFPVVSQL
6	SLFSMLHQA
6	SLFSVIVRV
6	SLFTPLTAA
6	SLGAYISTL
6	SLGDWGAEA
6	SLGEAWAQV
6	SLGLFLAQV
6	SLGNKSPQL
6	SLGNLILSV
6	SLGSFICKL
6	SLGSIDIQV
6	SLGTIGTVV
6	SLGTVIKPL
6	SLHDAIMIV
6	SLHDAIMLV
6	SLHDISTEM
6	SLHDMKTVV
6	SLHDRIYVI
6	SLHDTVTTL
6	SLHEPIKIV
6	SLHFLILYV
6	SLHHLINAL
6	SLHNGVIQL
6	SLHYTAAQL
6	SLIADLEQL
6	SLIAEVPQV
6	SLIAGLTIA
6	SLIASIASL
6	SLIATVTRL
6	SLIAYLTTV
6	SLIDFVVTC
6	SLIDGIKRA
6	SLIDIVTEI
6	SLIDKTTAA
6	SLIEKIPTA
6	SLIEKLWQT
6	SLIELSTKL
6	SLIEQTTAL
6	SLIKEINEL
6	SLIKHNTSI
6	SLIKKIKDV
6	SLIKQIPRI
6	SLIKQSAQL
6	SLINGIVVT
6	SLINNAFQL
6	SLINQIENL
6	SLIPIISGV
6	SLIPTSPQV
6	SLIQLQTSV
6	SLIRNLEQL
6	SLISGIIRA
6	SLISPLAQA
6	SLISTILEV
6	SLISTIYMA
6	SLITLIEKV
6	SLIVFMEQV
6	SLKETIEEL
6	SLKNRIESV
6	SLKPEVAQV
6	SLKPSIETL
6	SLKVALFQV
6	SLLAANNLL
6	SLLAAPIML
6	SLLAEEPLL
6	SLLAENSYV
6	SLLAFVQGL
6	SLLAGTILA
6	SLLALLHSL
6	SLLANSPLM
6	SLLANVASL
6	SLLAQKIEV
6	SLLASDHHL
6	SLLASLHTL
6	SLLASSVFL
6	SLLAYDLGL
6	SLLDDLHSA
6	SLLDEFYKL
6	SLLDELLEV
6	SLLDEVLNV
6	SLLDFERSL
6	SLLDFYPDI
6	SLLDGHFVL
6	SLLDGLNSL
6	SLLDGVVTM
6	SLLDHLLTE
6	SLLDIDPLI
6	SLLDIHKIS
6	SLLDKGVII
6	SLLDKGVIL
6	SLLDLEQKL
6	SLLDLTPTI
6	SLLDNGLRV
6	SLLDNLLTI
6	SLLDNMIGV
6	SLLDNVYSA
6	SLLDPLPTA
6	SLLDPVPEV
6	SLLDRFVGV
6	SLLDSNVLV
6	SLLDSRWEA
6	SLLDSVVGL
6	SLLDTAVEL
6	SLLDTLREV
6	SLLDTLVLL
6	SLLDTSSVL
6	SLLDVAVHM
6	SLLEALDTI
6	SLLEAVSFL
6	SLLEDFRRL
6	SLLEDLSHI
6	SLLEEKLVL
6	SLLEERFRV
6	SLLEETQAI
6	SLLEFAQYL
6	SLLEHFNTV
6	SLLEHLSHV
6	SLLEILNSA
6	SLLEKELLF
6	SLLEKLSAL
6	SLLEKPSEL
6	SLLEKSLGL
6	SLLENLDKL
6	SLLENLEKI
6	SLLENNIYV
6	SLLEPFVYL
6	SLLERLEKI
6	SLLERNPNL
6	SLLERYPEI
6	SLLESHISL
6	SLLESVFKT
6	SLLESVQKL
6	SLLEYQMLV
6	SLLGATVTV
6	SLLGDLEPV
6	SLLGESPSL
6	SLLGFVATV
6	SLLGFVYKL
6	SLLGGNIRL
6	SLLGGVLRV
6	SLLGHLMIV
6	SLLGHVIRL
6	SLLGLVVGV
6	SLLGRSLEL
6	SLLGTQLLV
6	SLLHEEVSL
6	SLLHFTENL
6	SLLHMPFTI
6	SLLHSKFHL
6	SLLHVEQEV
6	SLLKAASSV
6	SLLKDLAEI
6	SLLKDVALA
6	SLLKEPQKV
6	SLLKFLAKV
6	SLLKKPASI
6	SLLKLTALL
6	SLLKRDFGA
6	SLLKRKIRA
6	SLLKRLRKA
6	SLLKTVKAV
6	SLLLGVHNI
6	SLLLIPIHL
6	SLLLKLIAV
6	SLLLLQLLL
6	SLLLRMEEV
6	SLLNDAVTV
6	SLLNEPALV
6	SLLNFLQHL
6	SLLNFVETV
6	SLLNGVSLV
6	SLLNHLPYL
6	SLLNINQAV
6	SLLNKDLSL
6	SLLNKSSPV
6	SLLNKYLSV
6	SLLNLFVYL
6	SLLNQPKAV
6	SLLNSRVLL
6	SLLNVMHTV
6	SLLNVVMDL
6	SLLPALPKL
6	SLLPAQYNL
6	SLLPETPTV
6	SLLPEWASL
6	SLLPFLKAV
6	SLLPFPQDV
6	SLLPFWYTL
6	SLLPHPIIV
6	SLLPIAPDL
6	SLLPINRGT
6	SLLPLSHLV
6	SLLPLVWKI
6	SLLPPTALV
6	SLLPSVPAL
6	SLLPTSPRL
6	SLLPYLPML
6	SLLQALNEV
6	SLLQAVSEL
6	SLLQDLVSV
6	SLLQEGIYL
6	SLLQEVEKL
6	SLLQEVVYL
6	SLLQGLATL
6	SLLQHLIGL
6	SLLQHVLLL
6	SLLQKQIML
6	SLLQPTHAL
6	SLLQQLAEA
6	SLLQQLENV
6	SLLQQMFIV
6	SLLQTLYKV
6	SLLQTQHAL
6	SLLQTTLFL
6	SLLQVEEKL
6	SLLQVLISI
6	SLLRALERL
6	SLLRDVPLA
6	SLLRLEWHI
6	SLLRNVLTV
6	SLLRPLNSL
6	SLLRVGWSV
6	SLLSELQHA
6	SLLSELVEA
6	SLLSGLLRA
6	SLLSHDPRL
6	SLLSHSSSI
6	SLLSHVIVA
6	SLLSLVSAV
6	SLLSMLQSL
6	SLLSNDLKL
6	SLLSNLDEV
6	SLLSNLEGA
6	SLLSQQPFL
6	SLLSRFDLL
6	SLLSSVFKL
6	SLLSVSHAL
6	SLLSVVSTA
6	SLLTEPALV
6	SLLTNHVTL
6	SLLTSLVTA
6	SLLTSPPKA
6	SLLTTAEVV
6	SLLVHNVSV
6	SLLYHLSEL
6	SLLYKVPYV
6	SLLYNVPAV
6	SLMALILFL
6	SLMEKISKL
6	SLMEWAENV
6	SLMHTIYEV
6	SLMLVSTVL
6	SLMNHMEQV
6	SLMSSLTSI
6	SLMSWSAIL
6	SLNAYIQLT
6	SLNDSATEV
6	SLNEEINRL
6	SLNELQTTV
6	SLNGTIFTV
6	SLNIQSLQL
6	SLNKNIPVI
6	SLNKQIETV
6	SLNNLIYVA
6	SLNPVIYTV
6	SLNTGIITV
6	SLPDLTTPL
6	SLPENTVQV
6	SLPMKLVSL
6	SLPTLPSQV
6	SLQDEIQRV
6	SLQDHIEKI
6	SLQDLIEKV
6	SLQDVIDRV
6	SLQEEIAFL
6	SLQEELLQL
6	SLQEFLRQL
6	SLQELLIQV
6	SLQETIQSL
6	SLQGKSTTL
6	SLQGSIMTV
6	SLQKDLSQV
6	SLQKEILYL
6	SLQKSIEKA
6	SLQNHNHQL
6	SLQSFIHGV
6	SLQSLETSV
6	SLQSLIISV
6	SLQSTILGV
6	SLQVLLTTV
6	SLQYFIPAL
6	SLRADIERV
6	SLRQLLHQL
6	SLSDHIVLL
6	SLSDVSTFL
6	SLSELIPIA
6	SLSGYINYL
6	SLSKITTTV
6	SLSMVNHRL
6	SLSMVQLLL
6	SLSNFIESV
6	SLSQVLPQL
6	SLSSILTSI
6	SLSSLVVQL
6	SLSVKLEQA
6	SLSVLEPQV
6	SLSVNQLQI
6	SLSVVTVQL
6	SLTAHLHQA
6	SLTDKISII
6	SLTEALEQI
6	SLTEYIHHL
6	SLTGHISTV
6	SLTHPVTTV
6	SLTSEIHFL
6	SLTSIISSV
6	SLTSKIPAL
6	SLTSVKTSL
6	SLVDIYSQL
6	SLVDMIIKA
6	SLVDQIQEL
6	SLVEIILHV
6	SLVELLNQI
6	SLVELLVQL
6	SLVENIERL
6	SLVENIHVL
6	SLVEQLTMV
6	SLVGVQQQL
6	SLVNEIFRL
6	SLVQEPFQL
6	SLVQIVTTL
6	SLVQQIFNA
6	SLVRIATAL
6	SLVSKGTLV
6	SLVSKISAV
6	SLVSTIAGI
6	SLVVVIDSI
6	SLWPSPEQL
6	SLWQDIPDV
6	SLWSEPVVC
6	SLWSIISKV
6	SLYDSIIRI
6	SLYDWNVKL
6	SLYPHFTLL
6	SLYPSIMMA
6	SLYREILFL
6	SLYSALQQA
6	SLYSGIEGL
6	SLYSQVHQI
6	SLYTALTEA
6	SLYTQIPGL
6	SMAAIITLL
6	SMAKAITGV
6	SMLDDIRNV
6	SMLEDDLQL
6	SMLELETGL
6	SMLGEEIQL
6	SMLLEIIFL
6	SMLNDIAAV
6	SMLNRILAV
6	SMNSNIWQI
6	SMVEDITGL
6	SNSDVIRQV
6	SPINRIVQI
6	SQHGVIIQL
6	SQINEILQI
6	SQLQTRQQI
6	SSLNLQVQL
6	STLDNRTIV
6	STLPDVTEV
6	STLPKTTVV
6	STLPTVTKV
6	STLSFLAQI
6	SVASTITGV
6	SVDQTVTQV
6	SVGEIITNI
6	SVLDLLVQL
6	SVLENLTNV
6	SVLEPIKSV
6	SVLEQLHQA
6	SVLGKIWKL
6	SVLGRIWKL
6	SVLKSIQEV
6	SVLQLVTTL
6	SVLSVWTKV
6	SVTSHIYQV
6	SVVDVFTQL
6	SYFPEITHI
6	SYLGSINYL
6	TLANVIRQL
6	TLARWIQTV
6	TLDGTITTV
6	TLFGMITAV
6	TLKDTITSV
6	TLLDDATEL
6	TLLDFINAV
6	TLLDWQDSL
6	TLLEALTVA
6	TLLEEIKAL
6	TLLEGLTTI
6	TLLERINVI
6	TLLESIQHV
6	TLLETTTSL
6	TLLGNIHAV
6	TLLGQVFQV
6	TLLHLVQQL
6	TLLKTIIKV
6	TLLNVIKSV
6	TLLPEVTTV
6	TLLQIIETV
6	TLLQRLTEV
6	TLLSEIAEL
6	TLLSFKTVL
6	TLLSNIQGV
6	TLLSSTTAL
6	TLLTAIVKL
6	TLMNTIMQL
6	TLPPESTQV
6	TLQEEITSL
6	TLQEQVTQL
6	TLQTWLVQA
6	TLRNIATQL
6	TLVEAIKQV
6	TLVESVTQA
6	TLYEQVTQA
6	TMLELINQL
6	VLADELCQC
6	VLAETLTQV
6	VLFGEITRL
6	VLHPYPTQI
6	VLIDWINDV
6	VLLDAPIQL
6	VLLDDLTKA
6	VLLDGIHRV
6	VLLDHIQSA
6	VLLDIFTGV
6	VLLGATTLV
6	VLLGHIFYV
6	VLLKIVEQI
6	VLLKSPSQV
6	VLLMELEEA
6	VLLMEVDIL
6	VLLPKKTES
6	VLLPYIKKV
6	VLLQQIEEL
6	VLLSEILHL
6	VLLSGLTEV
6	VLLSTIHEL
6	VLLTGLTEV
6	VLLTMIARV
6	VLLTSVVQG
6	VLMELLEQC
6	VLMPWIHEL
6	VLNPLITAV
6	VLVEDLTQV
6	VMTEAITQI
6	WLDSVVTQV
6	WLFVLLTQL
6	WLLCFIFTV
6	WLLQKNPQL
6	YLAHAIHQV
6	YLAKLIFQM
6	YLDPRITVA
6	YLDRLIPQA
6	YLEDFITNI
6	YLEEFITNI
6	YLEEPLTQV
6	YLEPKLTQV
6	YLLDGISYL
6	YLLDGVTEA
6	YLLENIAWV
6	YLLEQGAQV
6	YLLKKLLQL
6	YLLLKTHQL
6	YLLPAIVHI
6	YLLPFISKL
6	YLLQEIYGI
6	YLLQRLTSL
6	YLLQSVNQL
6	YLLSYIQSI
6	YLLTPVAQA
6	YLMPIIDQV
6	YLPVKIEQV
6	YLPYPIHQV
6	YLQDVIMQV
6	YLQEIQTQL
6	YLSSVITTI
6	YLSTCIDQV
6	YLYPDITRL
6	YQNDKITQL
7	AAFDKIQQL
7	AALDKATVL
7	AALDVLTHV
7	AALSKIFAV
7	AASPIITLV
7	AAVNHISQL
7	ACDEAIYQL
7	AEIDSIHQL
7	AELDKLTSV
7	AFEFDIHQV
7	AILEDIQAV
7	AILGSVTFL
7	AILKYIETL
7	AILMELERV
7	AIQEQITRV
7	AITDKIFQI
7	ALAAFISSV
7	ALAAILTRL
7	ALAAVLTYA
7	ALAAVVTEV
7	ALADAIIEL
7	ALADVATVL
7	ALADVMSQL
7	ALAEAIKDL
7	ALAEESYQV
7	ALAEEVEQV
7	ALAESLTAV
7	ALAGHLQTC
7	ALAGIDTLL
7	ALAGIVTNV
7	ALAGVNPQL
7	ALAKEIDSV
7	ALAKQIHAV
7	ALAKYLVQV
7	ALANGIEEV
7	ALANMTEQI
7	ALANQIPTV
7	ALAPAPPQV
7	ALARWQPAI
7	ALASHILTA
7	ALASLIRSV
7	ALASVAYQV
7	ALASVIKEL
7	ALASVIMGL
7	ALAVGVTAV
7	ALAVNISAA
7	ALDANIARL
7	ALDAQLRQA
7	ALDASILNV
7	ALDATHQQL
7	ALDDIIYRA
7	ALDDITIQL
7	ALDDIVMQV
7	ALDDMISTL
7	ALDDSRFQI
7	ALDDTVLQV
7	ALDEFATKL
7	ALDEKIAKY
7	ALDENLHQL
7	ALDEPTTNL
7	ALDEQLVQV
7	ALDEVFTKV
7	ALDEVIFSL
7	ALDGFIIAV
7	ALDGKIYEL
7	ALDGLLQQV
7	ALDIMIPMV
7	ALDKALTSV
7	ALDKELARC
7	ALDLAISTV
7	ALDPIIHGL
7	ALDPNIATL
7	ALDQEIIEV
7	ALDRGQQQV
7	ALDSHPTIV
7	ALDTQIPAT
7	ALDVPNTML
7	ALEEKIPNI
7	ALEERLAQA
7	ALEKQIEEI
7	ALENQISEV
7	ALEQHIASV
7	ALEQHILYL
7	ALESFLKQV
7	ALFDAQAQV
7	ALFEGKVQL
7	ALFETLIQL
7	ALFLTLTTK
7	ALFNGLTLL
7	ALFPDVVNC
7	ALFQLIPEA
7	ALFSFVTAL
7	ALFSVHHQP
7	ALFYKETYL
7	ALGDQILFV
7	ALGDRIFGL
7	ALGDRIFSL
7	ALGDVIAAL
7	ALGEFIKAL
7	ALGGAPYQV
7	ALGGSILGV
7	ALGGVILNV
7	ALGHVIVLL
7	ALGPNVTKI
7	ALGSFIQSL
7	ALGSFIYHL
7	ALGSLILMI
7	ALGVHQTNL
7	ALHDILTEI
7	ALHDRAPQL
7	ALHEAILSI
7	ALHSAIHTI
7	ALHSWFQTL
7	ALHVNIVNV
7	ALHWFLNQV
7	ALIARVTNV
7	ALIDEQILC
7	ALIFKIASA
7	ALIGMSPQV
7	ALIGQLVVC
7	ALIHTIILM
7	ALINNIVEI
7	ALIPETTTL
7	ALIPVINKL
7	ALIQFLEQV
7	ALIQQATTV
7	ALIRVISKL
7	ALISNSHQL
7	ALITRIFGV
7	ALITTILHL
7	ALKDKIEKA
7	ALKDLINEA
7	ALKDWDEVL
7	ALKKHLTSV
7	ALKKQINSV
7	ALLAASVAL
7	ALLADEFAL
7	ALLAEAPTL
7	ALLAELEKI
7	ALLAELQKL
7	ALLAENSEL
7	ALLAGMHTL
7	ALLAGSEYL
7	ALLALLDPL
7	ALLALLPEL
7	ALLALPLLL
7	ALLARLQVA
7	ALLATALCL
7	ALLAYTLGV
7	ALLDAVQKV
7	ALLDCANKV
7	ALLDDQHLA
7	ALLDELQKV
7	ALLDFLWDL
7	ALLDGKATL
7	ALLDHDLAL
7	ALLDKDQAV
7	ALLDKLYAL
7	ALLDKPPFL
7	ALLDLQSAL
7	ALLDNGSVV
7	ALLDNMSFL
7	ALLDNNIGL
7	ALLDPLFKV
7	ALLDPPLEL
7	ALLDQLHTL
7	ALLDQTKTL
7	ALLDRVRLV
7	ALLDRYFEA
7	ALLDSAHLL
7	ALLDSFITI
7	ALLDSLNEV
7	ALLDVTPKA
7	ALLEALSEV
7	ALLEDCPHV
7	ALLEEEEGV
7	ALLEEVKAL
7	ALLEGLLEL
7	ALLEGLVSA
7	ALLEGTVIV
7	ALLEGVKNV
7	ALLEGVNTV
7	ALLEIPLTV
7	ALLELAEEL
7	ALLELALRM
7	ALLELLERL
7	ALLELLHEL
7	ALLELVQDV
7	ALLEMDARL
7	ALLEMFPEI
7	ALLEPEFIL
7	ALLEQVNAL
7	ALLERGYSL
7	ALLERVLSA
7	ALLESTANV
7	ALLETNPYL
7	ALLETVNRL
7	ALLFELPEL
7	ALLGALLAA
7	ALLGDTKAL
7	ALLGEKILL
7	ALLGELARL
7	ALLGELCAV
7	ALLGELSKV
7	ALLGFGYRL
7	ALLGGLVNV
7	ALLGHTDTV
7	ALLGILQHV
7	ALLGIPLTL
7	ALLGKLDAI
7	ALLGQTFSL
7	ALLGRLAEL
7	ALLGRLREV
7	ALLGRVYDV
7	ALLGYLQEV
7	ALLHADFRV
7	ALLHALNEV
7	ALLHQLESL
7	ALLKGLAAV
7	ALLKHLEGI
7	ALLKILSEV
7	ALLKKLQHA
7	ALLKLRSKI
7	ALLKMVMHA
7	ALLKRELAV
7	ALLKRLEAV
7	ALLKSLISV
7	ALLKVNQEL
7	ALLLAEDTL
7	ALLLGVYNL
7	ALLLPDYYL
7	ALLLPVYAL
7	ALLLRLFTI
7	ALLLTDQHL
7	ALLLVTKAV
7	ALLNDHIYV
7	ALLNEAKEV
7	ALLNGEYLL
7	ALLNIKVKL
7	ALLNILSEV
7	ALLNLAERL
7	ALLNLKVKL
7	ALLNVELEL
7	ALLPAGATV
7	ALLPALVDA
7	ALLPAPALV
7	ALLPAPFSL
7	ALLPASAGV
7	ALLPAVPSL
7	ALLPDLPAL
7	ALLPELREV
7	ALLPELSVL
7	ALLPGNFTV
7	ALLPHLYTL
7	ALLPIFFGA
7	ALLPLLERV
7	ALLPQASNV
7	ALLPQNHKL
7	ALLPRLAGA
7	ALLPRLAGL
7	ALLPSSPTL
7	ALLPVDIFL
7	ALLPYFVYV
7	ALLQALMEL
7	ALLQDLHKA
7	ALLQEGPHL
7	ALLQIQQGL
7	ALLQQLDTI
7	ALLQQPLFL
7	ALLQQVHSA
7	ALLQRLEAL
7	ALLQRQHAL
7	ALLQSDVRL
7	ALLQTVEEL
7	ALLRLLPGL
7	ALLRQLKEV
7	ALLRREFEL
7	ALLRSLFTV
7	ALLRSLVGL
7	ALLRTVVSV
7	ALLRVTPFI
7	ALLSAAFLL
7	ALLSELADL
7	ALLSGEMMV
7	ALLSGLREA
7	ALLSHVLEL
7	ALLSKMVLI
7	ALLSLLATV
7	ALLSNVRGL
7	ALLSPLSLA
7	ALLSQDFEL
7	ALLSQVADL
7	ALLSRNHSL
7	ALLSSGFSL
7	ALLSSLNDF
7	ALLSSLNEL
7	ALLSTEIGL
7	ALLSTMHSL
7	ALLSVLPTI
7	ALLTGTSSV
7	ALLTNVSSV
7	ALLTQVALV
7	ALLTRVQEI
7	ALLTVSEEV
7	ALLVGRNKV
7	ALLVIPPAI
7	ALLVQLPEL
7	ALLVRLQEV
7	ALLWPRFEL
7	ALLYGDPEL
7	ALMDEILML
7	ALMDGASQL
7	ALMEAIHSA
7	ALMEEILKL
7	ALMEIIQLA
7	ALMHALTDL
7	ALMKEIPAL
7	ALMKLSTRL
7	ALMNEIQAA
7	ALMPQLVQL
7	ALMPVLNQV
7	ALMPVTPQA
7	ALNALLVVC
7	ALNDCIYSV
7	ALNDEINFL
7	ALNEAILLI
7	ALNEDIVRV
7	ALNEQIARL
7	ALNGAIMKI
7	ALNHHIHSV
7	ALNLYMHQV
7	ALNPLIYTL
7	ALNQETTYV
7	ALNQYQAQL
7	ALNRGIAAV
7	ALNSKILSV
7	ALPEAIAAL
7	ALPEIFTEL
7	ALPEVQKQV
7	ALPHAILRL
7	ALPPVLTTV
7	ALPTLIPSV
7	ALPVSLPQI
7	ALQASIVKL
7	ALQEELQLC
7	ALQEELTEL
7	ALQEEMLQL
7	ALQEKIEEL
7	ALQEMVHQV
7	ALQESIPDI
7	ALQESLVQI
7	ALQETPTSV
7	ALQGGLRQV
7	ALQGIIHSI
7	ALQGSVTSA
7	ALQNLIPSL
7	ALQNYIKEA
7	ALQNYLTEA
7	ALQSLIPSL
7	ALQSQLQQV
7	ALQSWMEAL
7	ALQWVIPYI
7	ALREENEQL
7	ALRGEIETV
7	ALSAGIIYI
7	ALSAIRANC
7	ALSDSIHTV
7	ALSEALTEL
7	ALSEDINLI
7	ALSEELVQL
7	ALSEKIVSV
7	ALSELATAV
7	ALSELDLQI
7	ALSELIILT
7	ALSELLQQV
7	ALSELTTCL
7	ALSEQILMV
7	ALSETYVQL
7	ALSHILTAL
7	ALSKEIYVI
7	ALSKIIAVL
7	ALSKTIAAL
7	ALSMSHLYL
7	ALSPINIQL
7	ALSPQLQQL
7	ALSPVIPLI
7	ALSQDIPEI
7	ALSQINTKL
7	ALSSLIHAL
7	ALSSQIWAA
7	ALSSVIKEL
7	ALSVRISNV
7	ALSVVSTVV
7	ALTAVSSQL
7	ALTDALAQV
7	ALTDIDLQL
7	ALTDIVSQV
7	ALTDLVTHV
7	ALTDVILCV
7	ALTELNTKV
7	ALTGAILAA
7	ALTGRIQEA
7	ALTIVRVQV
7	ALTNVDTPL
7	ALTRVIYNL
7	ALTSEIALL
7	ALTSVLTKI
7	ALTTLMHQL
7	ALTWLIPTL
7	ALVAAIANL
7	ALVDGQIFC
7	ALVDIIHGY
7	ALVDWLYKV
7	ALVNAIVLV
7	ALVNNILEI
7	ALVQWTESV
7	ALVRDILYV
7	ALVSKALQA
7	ALVSTIIMV
7	ALVSTIQFV
7	ALWEDVTKM
7	ALWEKNTHL
7	ALWERIEGV
7	ALWTEKLQV
7	ALYAVIEKA
7	ALYDENTKL
7	ALYDNVPEC
7	ALYGDIDAV
7	ALYPNVVQV
7	ALYTVIETV
7	ALYVTYTTV
7	AMIERITFI
7	AMLAGATAV
7	AMLAQQMQL
7	AMLLEIPYM
7	AMLRLIPSL
7	APLGMMTGL
7	AQIGWIQTV
7	AQIRYLTQV
7	AQLELISRI
7	AQLELISRL
7	AQYEDIAQK
7	AQYEEIAQR
7	ATLADLAQV
7	ATLAITTLL
7	ATLEGLAQV
7	ATLNIIHSV
7	AVAAVLTQV
7	AVADHIPQL
7	AVASFVTQL
7	AVLAAVTEV
7	AVLDAIPLA
7	AVLEALTGV
7	AVLGTSWQL
7	AVLMAHVEV
7	AVLPHILDT
7	AVLPHVDQV
7	AVLQAVTAV
7	AVLSWKLAK
7	AVTDKLTQA
7	AYLDLSTFL
7	AYLPNPLSC
7	CILPNIEAV
7	CLLEVGKNL
7	CLYPRFVQR
7	DALRSILTI
7	DLAKIVTTL
7	DLARLILGL
7	DLDAAKTRL
7	DLDSHIIIV
7	DLEMQYETL
7	DLFRIIPGI
7	DLGGPIITT
7	DLIGLIASL
7	DLIHEIYTV
7	DLKDQIVDL
7	DLLADAVAV
7	DLLARGIDV
7	DLLDKMLTF
7	DLLDRLLIV
7	DLLELPMAI
7	DLLRYVLNL
7	DLLSNGIDV
7	DLMTILPQL
7	DLPGVINTV
7	DLQAQIAEL
7	DLQSNLLQV
7	DLSGLIEGI
7	DQLLVLTDL
7	DTLAAIQGL
7	EALDILAQV
7	ELAKELPQV
7	ELALLLEQL
7	ELAQQIQKV
7	ELAQQVQQV
7	ELATNIIYI
7	ELDPEIQKV
7	ELDVPIQSV
7	ELEQLGRQL
7	ELESQISEL
7	ELIERIPEL
7	ELLDGKQTL
7	ELLDSPGKV
7	ELLENLAKV
7	ELLESNFTL
7	ELLNRYLYL
7	ELLRSLFTL
7	ELMERLKQI
7	ELMLRYQQL
7	ELNTVIIYI
7	ELQAQIAFL
7	ELQELIQSV
7	ELQGRVAQL
7	ELQKLEQQL
7	ELRRQQEQL
7	ELSDRETLL
7	ELSDTIPVV
7	ELSEHLTYL
7	ELSEKNFQL
7	ELTDLKLQL
7	ELTHEFLQI
7	ELVDQDVQP
7	ELWHGVTYA
7	ELYGNTFQL
7	EPLDDIAAV
7	EQLRGLEQL
7	ETLGRIMNV
7	EVLGDVLQL
7	FGLNIETGL
7	FIFEKILQL
7	FILAAIYHL
7	FILEKIEYL
7	FILNHVDQI
7	FILPHISTA
7	FILPYIHKA
7	FISEIIHQL
7	FLADNHHQV
7	FLAEAPTAL
7	FLAGAVTSV
7	FLAGEIRET
7	FLAHIYTEL
7	FLANIGTSV
7	FLAQRISSI
7	FLASDVQQL
7	FLASVSTVL
7	FLDALIVSM
7	FLDALLTDV
7	FLDATLTSV
7	FLDCQIHRV
7	FLDDFIACV
7	FLDDKKVYC
7	FLDDLGTNL
7	FLDDQETRL
7	FLDEYIFLA
7	FLDGHDLQL
7	FLDGYVSQL
7	FLDHIIASV
7	FLDHLIWEA
7	FLDKELKEC
7	FLDKELTGL
7	FLDKRIVAA
7	FLDMTNWNL
7	FLDNACHQL
7	FLDNAIMIV
7	FLDNVTTML
7	FLDPNCHIC
7	FLDSLIYGA
7	FLDSSTLQL
7	FLDTPIAKV
7	FLEEDIREV
7	FLEENILLL
7	FLEENISEV
7	FLEEPIPGV
7	FLEEYTSQL
7	FLFENQTPA
7	FLFLDRTYV
7	FLFQFIPYM
7	FLGEDLLQV
7	FLGEKIASV
7	FLGPRIIGL
7	FLGSFIDHV
7	FLHLNTVQL
7	FLHQQPANC
7	FLIENKMQL
7	FLIETGTLL
7	FLIKSINLV
7	FLINFIHTL
7	FLIPIYHQV
7	FLIQHLLQA
7	FLIRNIPVI
7	FLITWVVNI
7	FLKGFLTEV
7	FLKKQIPAI
7	FLLAKVINA
7	FLLALEPEL
7	FLLALGHFL
7	FLLANLPPL
7	FLLAYTPEL
7	FLLDEVDKL
7	FLLDFHSHL
7	FLLDGSANV
7	FLLDGSEGV
7	FLLDGSERL
7	FLLDHGASL
7	FLLDKALLI
7	FLLDKKIGV
7	FLLDMPYHI
7	FLLDPLFKV
7	FLLDSSASV
7	FLLDSSLML
7	FLLEGTPEI
7	FLLEHQADI
7	FLLEIRQTL
7	FLLEKGYEV
7	FLLEKPFSV
7	FLLEKSRVV
7	FLLELGIRS
7	FLLENPLRS
7	FLLENSSKV
7	FLLEPMERI
7	FLLEPQMKV
7	FLLEPSNLR
7	FLLEPSQVR
7	FLLEREQLL
7	FLLERRLTL
7	FLLESRETL
7	FLLFINHRL
7	FLLGEHLLL
7	FLLGKEVSL
7	FLLGSEIKL
7	FLLGSSASL
7	FLLHGTKNV
7	FLLHMLKNA
7	FLLHQKIAL
7	FLLIQSEKM
7	FLLLGLFKA
7	FLLLRDPNT
7	FLLLSPVEA
7	FLLNISIII
7	FLLNLKPSL
7	FLLNLSLII
7	FLLNVTILL
7	FLLPDTDGL
7	FLLPDVIRI
7	FLLPFELIL
7	FLLPGTHTL
7	FLLPHSSRL
7	FLLPKFHGV
7	FLLPKVQSI
7	FLLPLRALL
7	FLLPLRIAL
7	FLLPMFERL
7	FLLPNLVRL
7	FLLPPVFNI
7	FLLPSDPFV
7	FLLPSVPYA
7	FLLPTGAEA
7	FLLPTGIYI
7	FLLPTGVYL
7	FLLPTLRKV
7	FLLPVAVKL
7	FLLPVRVLT
7	FLLQDTVEL
7	FLLQGLVRS
7	FLLQHLLPV
7	FLLQHLPLV
7	FLLQHLPVL
7	FLLQHPLVI
7	FLLQLHWRL
7	FLLQLQEEL
7	FLLQRVHSL
7	FLLQVARSV
7	FLLRRKLHL
7	FLLRTYAYL
7	FLLSDVAHA
7	FLLSEPVAL
7	FLLSHSALL
7	FLLSKQSRL
7	FLLSRDFEA
7	FLLSRVWAL
7	FLLSSPPLA
7	FLLSSQVGL
7	FLLTNNNLL
7	FLMGPVKQL
7	FLMSLVNQV
7	FLMTLETKM
7	FLMWFIETA
7	FLNDQVTLL
7	FLNDRVPNC
7	FLNEDISKL
7	FLNEDLNQL
7	FLNELIKVV
7	FLNKEILEL
7	FLNKLIPVL
7	FLNKTTHQL
7	FLNNQIKEL
7	FLNSVIVDL
7	FLPAGIVAV
7	FLPARFYQA
7	FLPAVVRQV
7	FLPFLTTEV
7	FLPPLPTSV
7	FLPQKIIYL
7	FLPSYIIDV
7	FLPTLLHQA
7	FLQEHNTTL
7	FLQFAIEKL
7	FLQKDIFEI
7	FLQLETEQV
7	FLRELISNA
7	FLRELISNS
7	FLRTSIPTI
7	FLSDAIPGL
7	FLSELTQQL
7	FLSEVFAQL
7	FLSFMNTEL
7	FLSKEIVGV
7	FLSNDTVQL
7	FLSPWPPAV
7	FLSQRETLL
7	FLSSVIQNL
7	FLTAAIILL
7	FLTDVNRLC
7	FLTEFINYI
7	FLTGVTTEL
7	FLTQESLQL
7	FLTQPSLQL
7	FLTYDICEV
7	FLVKEVTKL
7	FLVQNIHTL
7	FLVTVIHTL
7	FLWAGPLQA
7	FLWDKRTGL
7	FLWERPTLL
7	FLYDLDKQV
7	FLYQYSTRL
7	FLYSDEVQI
7	FLYTYIAKV
7	FMHQIIDQV
7	FQLEHIMDL
7	FQLEKLTPL
7	FTLPEVAEC
7	FTSEHIKRC
7	FVQPHIIQL
7	GALQNIIPA
7	GGIEAIVQL
7	GIIDRIFQA
7	GILEQVVNC
7	GILEYLTVA
7	GILLRLPQV
7	GILSHINTV
7	GITDHIVQV
7	GLAARMSQV
7	GLADGLVQA
7	GLADITQQL
7	GLAEKIPDV
7	GLAERISVL
7	GLAFSLYQA
7	GLAGMLTEV
7	GLAKLIADV
7	GLAKSIHHA
7	GLAPHLEQI
7	GLAPKPVQV
7	GLAPLHIQL
7	GLAPQIHDL
7	GLAPTVPQT
7	GLASRIIAL
7	GLATGIVLV
7	GLAVGIALV
7	GLCDSIITI
7	GLDAARTYV
7	GLDAGLHQL
7	GLDDIQTLI
7	GLDELFVQV
7	GLDETIAKL
7	GLDIKINSL
7	GLDIPTVQV
7	GLDIYQTRV
7	GLDKQIKEI
7	GLDNQIQEI
7	GLDTTSTEL
7	GLFEDTNLC
7	GLFHFPTPL
7	GLFMGLVLV
7	GLFPWTPKL
7	GLFQGKTPL
7	GLFQNPKQI
7	GLFRKIQSV
7	GLFSKVTLI
7	GLGADVAQV
7	GLGMPPQNV
7	GLGPWVPLA
7	GLHAEVTGV
7	GLHANIAVA
7	GLHDGIQRV
7	GLHGWAFTL
7	GLHNFIDGL
7	GLIDEIYGI
7	GLIDELNQA
7	GLIDEQILC
7	GLIDFAIQL
7	GLIDGIAEI
7	GLIDHQTYL
7	GLIDYDTGI
7	GLIEIISNA
7	GLIELVDQL
7	GLIPDIPAL
7	GLISGILRV
7	GLISGLAQL
7	GLKDFKTFL
7	GLKDKIHHV
7	GLKEGIPAL
7	GLKHDIARV
7	GLLAAFPKL
7	GLLAGTLGV
7	GLLAPHWLL
7	GLLAQLEKI
7	GLLAQVPSL
7	GLLDADFAL
7	GLLDALPAL
7	GLLDDYLEV
7	GLLDGSRPL
7	GLLDLPFRV
7	GLLDMLQAL
7	GLLDMNKGL
7	GLLDNKVEL
7	GLLDQNPHL
7	GLLDRLEVV
7	GLLDSVPGV
7	GLLDVFQAV
7	GLLEEAYTL
7	GLLEELVTV
7	GLLEFLRPA
7	GLLEGLVEV
7	GLLEGVRGV
7	GLLEIARSL
7	GLLEINETL
7	GLLEKAVLL
7	GLLEKLEST
7	GLLELARSL
7	GLLELTRAV
7	GLLENELKL
7	GLLENSPHL
7	GLLERVIDL
7	GLLERVKEL
7	GLLESVYEM
7	GLLEVKLTL
7	GLLGFQAEA
7	GLLGGVVGL
7	GLLGITKNV
7	GLLGNVAEV
7	GLLGNVVNI
7	GLLGRVREA
7	GLLGSPVRA
7	GLLGTLVRL
7	GLLGVVAAV
7	GLLGYLHFV
7	GLLHGLQAA
7	GLLHLEPTL
7	GLLHVFVRV
7	GLLKEDVNL
7	GLLKKGYGL
7	GLLKKLNEL
7	GLLKTLQKL
[truncated: 12,364 more rows]

## Sheet: Met4-Trp5 Hamming Distance
Met4-Trp5 hamming distance	sequence
0	IDQMWLPVV
0	RLQMWVEEV
1	AIEMVDKGI
1	AILMELERV
1	ALARWQPAI
1	ALDKWTNQL
1	ALHSWFQTL
1	ALKDWDEVL
1	ALLDWVTSV
1	ALLRWTALL
1	ALLSWEIYL
1	ALLSWVNSL
1	ALMMTIVNL
1	ALQSWMEAL
1	ALSMSHLYL
1	ALVDWLYKV
1	ALVQWTESV
1	ALYNWLIQV
1	AMNMLEVFV
1	AQIDWHDFV
1	AQIGWIQTV
1	ATPMPTPSV
1	AVLMAHVEV
1	AVLSWKLAK
1	DLEMQIESL
1	DLEMQYETL
1	EIDMGRNEI
1	EMAMLNLTL
1	FALMEIKQL
1	FLAPWATIA
1	FLDMTNWNL
1	FLITWVVNI
1	FLKMGIITI
1	FLSPWPPAV
1	FLYMGVTSL
1	FQVPWLESV
1	GLFMGLVLV
1	GLFPWTPKL
1	GLGMPPQNV
1	GLGPWVPLA
1	GLHGWAFTL
1	GLQHWVPEL
1	GLTMHTHIV
1	HLDMVLPEV
1	HLIVWDQQI
1	HLTEWLQSV
1	ILAMHLIDV
1	ILDMSPFTV
1	ILIDWLVQV
1	ILSEWLLGI
1	ILSPWGAEV
1	ILVDWLVQV
1	IQIMKVEEI
1	IVQMHIETL
1	KIIDWIPKV
1	KIIHWPWLV
1	KINEWLTLV
1	KIYQWINEL
1	KLDMLVASV
1	KLEMEKLQL
1	KLGEWNEKV
1	KLLFWVTEV
1	KLLLWTQKV
1	KLNSWIQGV
1	KLPNWQMEV
1	KLYNWLRVA
1	KQIQWFWQV
1	KQPRWFETV
1	KTAMSTPHV
1	KVDMNFNEV
1	KVMNWKETL
1	KVPEWVDTV
1	LLAAWTARA
1	LLDEWLFEK
1	LLFTWEELI
1	LLLPWSKPV
1	LMDMRLSQV
1	LQLMINEII
1	LSLMLVSTV
1	LSNKWLFTV
1	MLDMSVPAV
1	NINMYSSSL
1	NLDMSLAQV
1	NLFEWHFTV
1	NLMQWVPSL
1	NLVMQNVQV
1	NLYMHQVLI
1	NMAFWLPTI
1	NVGDWLRGV
1	QLHTWVPVV
1	QLLMQPVLV
1	QQYQWLEKV
1	RLFDWLVSV
1	RLLDWFRSL
1	RLWMGLSKV
1	RQQTWLCVV
1	RTLMDVPTV
1	RTMEWVQTI
1	RVLDWVPKL
1	RVMEWLRSV
1	SADDWSEHI
1	SICMVTIKI
1	SIIDWLNSV
1	SIKMSSFNL
1	SLDSWGPKV
1	SLFEWFHPL
1	SLFRWRHQA
1	SLGDWGAEA
1	SLLMSIHNI
1	SLLNWRTKL
1	SLMEWAENV
1	SLMMTIINL
1	SLMSWSAIL
1	SLPMKLVSL
1	SLSMVNHRL
1	SLSMVQLLL
1	SLSTWIVTV
1	SLYDWNVKL
1	SSCGWVHGV
1	SVSSWLPLA
1	TLARWIQTV
1	TLLDWQDSL
1	TLLMLIVDL
1	TLLMVITGV
1	TLNNWLATV
1	TLQMALQVV
1	TLQTWLVQA
1	TLTMETEAI
1	TVAMATEQL
1	TVKMLPFEV
1	TVYDWHVKL
1	VAYMKLHGV
1	VLIDWINDV
1	VLIKWFPEV
1	VLLDWINDV
1	VLLMELEEA
1	VLLMEVDIL
1	VLMPWIHEL
1	VLNMKPPEI
1	VLNMLNVNL
1	VLYDWKERL
1	VLYEWEQGF
1	VLYKWTNYL
1	VTLEWFPPI
1	YGDMEVKQL
1	YIMDWMDEM
1	YLPEWKENI
1	YLQNWSHVL
1	YLQPWPVDV
1	YLSMVFSIV
1	YMDQWVPVI
1	YMYDWNSRV
2	AAAAKVPEV
2	AAAALVLKA
2	AAAAVIPTV
2	AAADFTAKV
2	AAADVLEFV
2	AAAIEVHEV
2	AAALIIHHV
2	AAANVVRNI
2	AAAPVVPAV
2	AAASHFFNL
2	AAATSVHVV
2	AACETFLKL
2	AADGKSYQV
2	AAEEREASL
2	AAEKGVRTL
2	AAEKKVVKI
2	AAFDGGFTV
2	AAFDKIQQL
2	AAGAYVHMV
2	AAIDHQIEV
2	AALDIYETL
2	AALDKATVL
2	AALDVLANV
2	AALDVLTHV
2	AALHDEKEI
2	AALKKALAA
2	AALKNLPLV
2	AALPNVYEV
2	AALPQVVAV
2	AALSKIFAV
2	AAMDDVMQV
2	AAMEFLQEL
2	AAMGRMRQL
2	AAMPRIYEL
2	AAMWALQTV
2	AANETVPEV
2	AANKTIIYL
2	AANPIQFTL
2	AAPKAGPGV
2	AAPPAPAAA
2	AAQGLLVEA
2	AASGHFICV
2	AASPIITLV
2	AATEIVERV
2	AATKIINEV
2	AATNEVPEV
2	AAVNHISQL
2	AAWLQVLPV
2	ACDEAIYQL
2	ACDPNNKRL
2	ADASLLKKV
2	ADDVDLEQV
2	ADHQPLTEA
2	ADMPVVITV
2	ADNPSLFSV
2	ADQNVIPNV
2	AEHGLLLTA
2	AEIDSIHQL
2	AEIEIMKKL
2	AEIEIVKDL
2	AEITKEQRL
2	AELDKLTSV
2	AELTKVFEI
2	AEPDFIFRA
2	AEQDLIREL
2	AETGQVQKI
2	AFADIIHSL
2	AFEFDIHQV
2	AFGLSVPNV
2	AGDDAPRAV
2	AGIDTVQTV
2	AGLAVLAVV
2	AGLGLLVIV
2	AGLHGNWTL
2	AGYDVEKNN
2	AIAAQVWKL
2	AIAASEVLV
2	AIAELDTLS
2	AIAERVRSL
2	AIAETIIAL
2	AIANAISVV
2	AIANKKPEL
2	AIAPIIAAV
2	AIASGIYLL
2	AIASNIWAA
2	AIAYILQGV
2	AICPNNHEV
2	AIDAVKPGV
2	AIDEIKLNI
2	AIDEKVQAV
2	AIDEVLEKV
2	AIDLRQTAV
2	AIDRVTTSV
2	AIFAVLTSV
2	AIFNGLTLL
2	AIFQLIPEA
2	AIFSAIIFL
2	AIGNELAEV
2	AIHHFIEGV
2	AIHTAILTL
2	AIIALFHLL
2	AIIARVTTL
2	AIIDGVESV
2	AIIDHIFAS
2	AIIDKYIKL
2	AIIEEYLHL
2	AIIESTPEL
2	AIIEYMPLL
2	AIIGGMFTV
2	AIIGGTFTV
2	AIIKEIQTV
2	AIIPYIPTL
2	AIISELVSI
2	AIISGIVSL
2	AIISKLVAL
2	AIISRLVAL
2	AIITDVLQL
2	AIKDKIEKA
2	AIKELLDTV
2	AILAALEVV
2	AILAHLNTV
2	AILDHTYKM
2	AILDKLITM
2	AILDQVRGL
2	AILDTLYEV
2	AILEDIQAV
2	AILEKMPLV
2	AILEKVFTA
2	AILEKVQGL
2	AILGIHNEV
2	AILGKLYKI
2	AILGPTFTL
2	AILGSVTFL
2	AILKELVTL
2	AILKYIETL
2	AILNRMEEV
2	AILPQLFMI
2	AILPQLFMV
2	AILPTSIFL
2	AILPVCAEV
2	AILPYYITL
2	AILQQVFVV
2	AILQSLVHL
2	AILSRLAEI
2	AILSVEKSL
2	AILTAITTA
2	AILTTLIHL
2	AILTVVPKI
2	AIMDIVIKV
2	AIMDLLLRL
2	AIMDSNNFL
2	AIMEHAYYA
2	AIMENANVL
2	AIMEQLKEL
2	AIMGIQGEI
2	AIMKKLEEL
2	AIMNNIIYV
2	AIMNVLAEL
2	AIMPTIFNL
2	AIMRSPQMV
2	AIMSFINAV
2	AINAAIIEI
2	AINDECYQV
2	AINELNIKL
2	AINERIQEV
2	AINIMVLKV
2	AINPKLLQL
2	AIQDAILEV
2	AIQDEIRSV
2	AIQDFLTGA
2	AIQDHLLEV
2	AIQDKLFQV
2	AIQEQITRV
2	AIQNGFWFF
2	AIRDYVNSL
2	AIREAVVYL
2	AISDFYYTV
2	AISDIDLVV
2	AISESNINL
2	AISISEAIV
2	AISKVQVSL
2	AITDKIFQI
2	AITDLISEL
2	AITEKLERV
2	AITTALISI
2	AIVDHLVAL
2	AIVDKVPSV
2	AIVDKVSSV
2	AIVLVLHSV
2	AIVNFVSKV
2	AIVRSLPSV
2	AIVYSIQNL
2	AIWDGLILL
2	AIWKELISL
2	AIWNNIQEV
2	AIWSGELSL
2	AIYDIILDM
2	AIYDLIERI
2	AIYHVIMSV
2	AIYPEPFLI
2	ALAAAGYDV
2	ALAAALAHI
2	ALAAAVNAI
2	ALAAFAPTA
2	ALAAFISSV
2	ALAAGGVLL
2	ALAAGGYDV
2	ALAAILTRL
2	ALAALHVTL
2	ALAARAIAV
2	ALAARDVFL
2	ALAARLKRL
2	ALAASPASV
2	ALAATNPAV
2	ALAAVLEEL
2	ALAAVLTYA
2	ALAAVVTEV
2	ALADAIIEL
2	ALADEPPSL
2	ALADFAELI
2	ALADFAELL
2	ALADFLPVM
2	ALADFSFSA
2	ALADGVPVA
2	ALADGVQKV
2	ALADIAVGV
2	ALADIVWRA
2	ALADLQEAV
2	ALADLVWAR
2	ALADTLVLL
2	ALADVATVL
2	ALADVMSQL
2	ALADYAMRL
2	ALAEAGVAV
2	ALAEAIKDL
2	ALAEALKEV
2	ALAEATVAL
2	ALAEDLMRL
2	ALAEDPQEL
2	ALAEESYQV
2	ALAEEVEQV
2	ALAEGCPRL
2	ALAEGQLRL
2	ALAEITEMV
2	ALAEKEVAL
2	ALAEKFKEL
2	ALAEKLDRL
2	ALAEKTSHV
2	ALAEKVKEA
2	ALAELEELL
2	ALAELESVL
2	ALAELLHGA
2	ALAELSESL
2	ALAELTKRL
2	ALAELVAAA
2	ALAELVHFL
2	ALAERLDIV
2	ALAERVELV
2	ALAESLTAV
2	ALAEVAIAL
2	ALAEYACKL
2	ALAFKLDEV
2	ALAGDQPSV
2	ALAGELVGV
2	ALAGGITMV
2	ALAGHLQTC
2	ALAGIDTLL
2	ALAGINMLL
2	ALAGIVTNV
2	ALAGLAQEV
2	ALAGVNPQL
2	ALAGVSFEI
2	ALAHNLLVK
2	ALAHVTLAL
2	ALAIAAINV
2	ALAKAPFAA
2	ALAKDELAL
2	ALAKDMALA
2	ALAKEIDSV
2	ALAKHLIKI
2	ALAKIEIKL
2	ALAKLVEAI
2	ALAKNSPGL
2	ALAKQIHAV
2	ALAKVLLSL
2	ALAKYLVQV
2	ALALGLLGV
2	ALALIYNEA
2	ALALSVKEL
2	ALANGIEEV
2	ALANGVSRI
2	ALANHLIKV
2	ALANIAANI
2	ALANIDLAL
2	ALANKLLEV
2	ALANLFVIV
2	ALANMTEQI
2	ALANQIPTV
2	ALANYLDKV
2	ALANYVVAL
2	ALAPAPAEV
2	ALAPAPPQV
2	ALAPAPVEV
2	ALAPATPAL
2	ALAPDHPSL
2	ALAPGLPTA
2	ALAPGVRAV
2	ALAPHLDDA
2	ALAPLLSSL
2	ALAPSPAAA
2	ALAPSTMKI
2	ALAPSVFKQ
2	ALAPTPSAV
2	ALAPVTIEV
2	ALAQGAERV
2	ALAQGLCEV
2	ALAQIENSA
2	ALAQRLLEV
2	ALAQYLITA
2	ALAQYLVVV
2	ALARLNYLL
2	ALARLVLRL
2	ALARRVAEL
2	ALASEEPRV
2	ALASEPLKV
2	ALASHILTA
2	ALASHLIEA
2	ALASIDSKL
2	ALASIQNHV
2	ALASISHVA
2	ALASITETI
2	ALASLENHV
2	ALASLIRSV
2	ALASLLSRV
2	ALASVAYQV
2	ALASVIKEL
2	ALASVIMGL
2	ALASVLAGL
2	ALASVNKVK
2	ALASVPVAL
2	ALASVVLSI
2	ALASVVQHL
2	ALATKLLSL
2	ALATLIHQV
2	ALATLLHLN
2	ALATSPITV
2	ALAVFPSLL
2	ALAVGVTAV
2	ALAVNISAA
2	ALAVYPVFL
2	ALAWLDVTL
2	ALAWLLISV
2	ALCDRDVTV
2	ALCGFTEAA
2	ALCPHLKTL
2	ALCPQVINA
2	ALCQRIPQL
2	ALCVLAQTV
2	ALDAGNIKL
2	ALDAHQQSI
2	ALDALLQEI
2	ALDANIARL
2	ALDAQLRQA
2	ALDASILNV
2	ALDATHQQL
2	ALDCSEVTV
2	ALDDAVNPL
2	ALDDEFITV
2	ALDDERLAS
2	ALDDFSISV
2	ALDDIIYRA
2	ALDDISESI
2	ALDDITIQL
2	ALDDIVMQV
2	ALDDLDMVA
2	ALDDMISTL
2	ALDDNVCMA
2	ALDDRPQVL
2	ALDDSRFQI
2	ALDDTVLQV
2	ALDEAKIAL
2	ALDEEYLKV
2	ALDEFATKL
2	ALDEGDIAL
2	ALDEHLFPV
2	ALDEKIAKY
2	ALDEKLLNI
2	ALDELNIEL
2	ALDENLHQL
2	ALDEPTTNL
2	ALDEQLFLV
2	ALDEQLVQV
2	ALDESPYGV
2	ALDEVFTKV
2	ALDEVIFSL
2	ALDEYNMKI
2	ALDEYTSEL
2	ALDFDPYRV
2	ALDFEQEMA
2	ALDFFVPAL
2	ALDFKLAAA
2	ALDFTVENV
2	ALDGAVYHL
2	ALDGAWLMV
2	ALDGFIIAV
2	ALDGFVMVL
2	ALDGKIYEL
2	ALDGLLQQV
2	ALDHMVEYV
2	ALDILITNV
2	ALDIMIPMV
2	ALDKALTSV
2	ALDKATVLL
2	ALDKELARC
2	ALDKGELAL
2	ALDKITASL
2	ALDKKLLSL
2	ALDKKVEKV
2	ALDKLNEAI
2	ALDKMLQNV
2	ALDLAISTV
2	ALDLGNIRA
2	ALDLHLSNV
2	ALDLLLPKL
2	ALDLPLLRI
2	ALDLTVPAA
2	ALDNDNYNL
2	ALDNFLDKL
2	ALDNGLFTL
2	ALDNSFILI
2	ALDPASISV
2	ALDPELLLL
2	ALDPIIHGL
2	ALDPLLLRI
2	ALDPNIATL
2	ALDQALNYV
2	ALDQDHVAV
2	ALDQEIIEV
2	ALDQFLEGI
2	ALDQKVRSV
2	ALDQSLASL
2	ALDRGQQQV
2	ALDSASILL
2	ALDSDNISL
2	ALDSGFNSV
2	ALDSGVSTM
2	ALDSHPTIV
2	ALDSQVPKV
2	ALDSTNVEA
2	ALDSTNVEL
2	ALDTGWNEL
2	ALDTINILL
2	ALDTLNILI
2	ALDTNQVLL
2	ALDTNQVSL
2	ALDTQIPAT
2	ALDTRVVEL
2	ALDTSNVMV
2	ALDTTRHEL
2	ALDVARLVV
2	ALDVEPIHA
2	ALDVLSPNL
2	ALDVPHAEL
2	ALDVPNTML
2	ALDVQEHSL
2	ALDVSHNLL
2	ALDVSPKHV
2	ALEAELAAL
2	ALEALLFEV
2	ALEAYVQSV
2	ALEDAFLAI
2	ALEDALAKV
2	ALEDSLEEV
2	ALEEKHVGF
2	ALEEKIPNI
2	ALEEKLENV
2	ALEEQNELL
2	ALEERLAQA
2	ALEEYVICV
2	ALEGEAHRV
2	ALEGESFAL
2	ALEHRVYEV
2	ALEISVQSV
2	ALEKDYEEV
2	ALEKQIEEI
2	ALENKLPVV
2	ALENQISEV
2	ALEPIDITV
2	ALEQHIASV
2	ALEQHILYL
2	ALESFLKQV
2	ALEVIRVRV
2	ALFAETMEL
2	ALFDAQAQV
2	ALFDGDPHL
2	ALFEEVPEL
2	ALFEGKVQL
2	ALFEKNKEL
2	ALFETLIQL
2	ALFFGNAFI
2	ALFFQLVDV
2	ALFGALFLA
2	ALFGDVKFV
2	ALFGIPMAL
2	ALFGKTDVV
2	ALFIRPFML
2	ALFISPALI
2	ALFKDAWLL
2	ALFKEAYSL
2	ALFKGDFRI
2	ALFLTLTTK
2	ALFNGAQKL
2	ALFNGLTLL
2	ALFNLLNSL
2	ALFPDVVNC
2	ALFPERITV
2	ALFPGVALL
2	ALFQATAEV
2	ALFQGLSNI
2	ALFQHITAL
2	ALFQLIPEA
2	ALFQRPLPL
2	ALFQRPPLI
2	ALFSFLYHL
2	ALFSFVTAL
2	ALFSKVLER
2	ALFSQDISV
2	ALFSVHHQP
2	ALFVKRCKL
2	ALFVRLLAL
2	ALFWEQHDL
2	ALFYKETYL
2	ALGAALVNV
2	ALGALDNFI
2	ALGALVCRV
2	ALGDDSPAL
2	ALGDFGIRL
2	ALGDQILFV
2	ALGDRIFGL
2	ALGDRIFSL
2	ALGDVIAAL
2	ALGDVSERL
2	ALGEDEITL
2	ALGEENATL
2	ALGEFIKAL
2	ALGEIVPTA
2	ALGEKQPEL
2	ALGEPLYRV
2	ALGEQVIAL
2	ALGGAPYQV
2	ALGGPLPEV
2	ALGGSILGV
2	ALGGVILNV
2	ALGHLVFSL
2	ALGHVIVLL
2	ALGIANPLL
2	ALGKIPQTV
2	ALGNTVPAV
2	ALGPAVPEV
2	ALGPGVPHI
2	ALGPHPPAA
2	ALGPIGPEV
2	ALGPKPQGL
2	ALGPNVTKI
2	ALGPPPVGV
2	ALGPTGRGV
2	ALGQFQHAL
2	ALGSFIQSL
2	ALGSFIYHL
2	ALGSILAYL
2	ALGSLILMI
2	ALGTLVSHV
2	ALGVHQTNL
2	ALHAAVIAI
2	ALHARMETV
2	ALHDHLATI
2	ALHDILTEI
2	ALHDLLQHV
2	ALHDQLFYL
2	ALHDQSQEL
2	ALHDRAPQL
2	ALHDSMSYL
2	ALHDSSDYL
2	ALHEAILSI
2	ALHEIYSYI
2	ALHGKLEYL
2	ALHGMVALV
2	ALHHAVIFL
2	ALHHKDIAL
2	ALHPVQFYL
2	ALHQILVLL
2	ALHSAIHTI
2	ALHSLLKRV
2	ALHSVEVEL
2	ALHSVFEGL
2	ALHVNIVNV
2	ALHWFLNQV
2	ALIAASETL
2	ALIAEGIAL
2	ALIAESQRL
2	ALIARVTNV
2	ALIDCDPSL
2	ALIDEQILC
2	ALIDHLPEI
2	ALIDRMVNL
2	ALIDSMSLA
2	ALIEDEHNL
2	ALIEGQFMA
2	ALIEKLVEL
2	ALIEQKVEL
2	ALIEQVADL
2	ALIEVGEGV
2	ALIEVLQPL
2	ALIFKIASA
2	ALIFRRIYL
2	ALIGDDVGL
2	ALIGMSPQV
2	ALIGQCIHI
2	ALIGQLVVC
2	ALIGTAVGV
2	ALIHPVSTV
2	ALIHTIILM
2	ALIIESVRQ
2	ALIKQLFEA
2	ALINEALLL
2	ALINKLDFA
2	ALINNIVEI
2	ALINSVMKI
2	ALINTQALL
2	ALIPETTTL
2	ALIPVINKL
2	ALIQFLEQV
2	ALIQIFPAL
2	ALIQNLDNV
2	ALIQQATTV
2	ALIRVISKL
2	ALISNSHQL
2	ALISQVLEA
2	ALITEVVRL
2	ALITRIFGV
2	ALITTILHL
2	ALKDEVQEL
2	ALKDEVVSV
2	ALKDFVASI
2	ALKDKIEKA
2	ALKDLINEA
2	ALKDLLNEA
2	ALKDSVQRA
2	ALKDVEERV
2	ALKEEFEYI
2	ALKEELEEI
2	ALKEGDVTI
2	ALKEKVIKA
2	ALKENLVAV
2	ALKERVDEL
2	ALKKALAAA
2	ALKKHLTSV
2	ALKKQINSV
2	ALKNGQYWV
2	ALKPDLVNV
2	ALKPEVDKL
2	ALKRFVNLV
2	ALLAASVAL
2	ALLADEFAL
2	ALLAEAPTL
2	ALLAELEKI
2	ALLAELQKL
2	ALLAENSEL
2	ALLAGMHTL
2	ALLAGSEYL
2	ALLAKILQI
2	ALLALLDPL
2	ALLALLPEL
2	ALLALPLLL
2	ALLARLQVA
2	ALLATALCL
2	ALLAYTLGV
2	ALLDAVQKV
2	ALLDCANKV
2	ALLDDQHLA
2	ALLDEISTC
2	ALLDELQKV
2	ALLDEVIMC
2	ALLDFLWDL
2	ALLDGKATL
2	ALLDGRLQV
2	ALLDGRVQL
2	ALLDHDLAL
2	ALLDHIWVT
2	ALLDIIRSL
2	ALLDKDQAV
2	ALLDKLYAL
2	ALLDKPPFL
2	ALLDLQSAL
2	ALLDNGSVV
2	ALLDNMSFL
2	ALLDNNIGL
2	ALLDPLFKV
2	ALLDPPLEL
2	ALLDQLHTL
2	ALLDQTKTL
2	ALLDRIVSV
2	ALLDRVRLV
2	ALLDRYFEA
2	ALLDSAHLL
2	ALLDSFITI
2	ALLDSLNEV
2	ALLDSPTAL
2	ALLDVTPKA
2	ALLEALSEV
2	ALLEDCPHV
2	ALLEEAEQL
2	ALLEEEEGV
2	ALLEEVKAL
2	ALLEGLLEL
2	ALLEGLTVV
2	ALLEGLVSA
2	ALLEGTVIV
2	ALLEGVKNV
2	ALLEGVNTV
2	ALLEIPLTV
2	ALLEKLTEL
2	ALLELAEEL
2	ALLELALRM
2	ALLELLERL
2	ALLELLHEL
2	ALLELSRQL
2	ALLELVQDV
2	ALLEMDARL
2	ALLEMFPEI
2	ALLEPEFIL
2	ALLEQVNAL
2	ALLERGYSL
2	ALLERVLSA
2	ALLESTANV
2	ALLETNPYL
2	ALLETVNRL
2	ALLFELPEL
2	ALLGALLAA
2	ALLGDLTKA
2	ALLGDTKAL
2	ALLGEKILL
2	ALLGELARL
2	ALLGELCAV
2	ALLGELSKV
2	ALLGFGYRL
2	ALLGGLVNV
2	ALLGGVHQC
2	ALLGHTDTV
2	ALLGILQHV
2	ALLGIPLTL
2	ALLGKIEKV
2	ALLGKLDAI
2	ALLGNISSI
2	ALLGQTFSL
2	ALLGRIPSA
2	ALLGRLAEL
2	ALLGRLREV
2	ALLGRLTTL
2	ALLGRVYDV
2	ALLGSAFQL
2	ALLGTDVQV
2	ALLGTIISA
2	ALLGVWTSV
2	ALLGYLQEV
2	ALLHADFRV
2	ALLHALNEV
2	ALLHKTIQL
2	ALLHQLESL
2	ALLHTVTSI
2	ALLKGLAAV
2	ALLKHLEGI
2	ALLKILSEV
2	ALLKKLQHA
2	ALLKLGTSV
2	ALLKLRSKI
2	ALLKMVMHA
2	ALLKNNTAL
2	ALLKPLWQL
2	ALLKQIQEA
2	ALLKRELAV
2	ALLKRLEAV
2	ALLKSLISV
2	ALLKVNQEL
2	ALLKYIETL
2	ALLLAEDTL
2	ALLLGVYNL
2	ALLLKIRGV
2	ALLLPDYYL
2	ALLLPVYAL
2	ALLLRLFTI
2	ALLLTDQHL
2	ALLLVTKAV
2	ALLNDHIYV
2	ALLNEAKEV
2	ALLNGEYLL
2	ALLNIKVKL
2	ALLNILSEV
2	ALLNIYTEM
2	ALLNLAERL
2	ALLNLKVKL
2	ALLNNIIEI
2	ALLNQHYQV
2	ALLNTINYL
2	ALLNVELEL
2	ALLPAGATV
2	ALLPALVDA
2	ALLPAPALV
2	ALLPAPFSL
2	ALLPASAGV
2	ALLPAVPSL
2	ALLPDLPAL
2	ALLPELREV
2	ALLPELSVL
2	ALLPGNFTV
2	ALLPHLYTL
2	ALLPIFFGA
2	ALLPLLERV
2	ALLPLLLQA
2	ALLPLLQQA
2	ALLPQASNV
2	ALLPQNHKL
2	ALLPRLAGA
2	ALLPRLAGL
2	ALLPSLSHC
2	ALLPSSPTL
2	ALLPVDIFL
2	ALLPYFVYV
2	ALLQALMEL
2	ALLQDLHKA
2	ALLQEGPHL
2	ALLQEIVNI
2	ALLQIQQGL
2	ALLQKLPQV
2	ALLQKLQQL
2	ALLQQLDTI
2	ALLQQPLFL
2	ALLQQVHSA
2	ALLQQYTSV
2	ALLQRLEAL
2	ALLQRQHAL
2	ALLQRVTEL
2	ALLQSDVRL
2	ALLQTVEEL
2	ALLRIIEVV
2	ALLRKINQV
2	ALLRLLPGL
2	ALLRQIKEV
2	ALLRQILQL
2	ALLRQLKEV
2	ALLRREFEL
2	ALLRSLFTV
2	ALLRSLVGL
2	ALLRTVVSV
2	ALLRVTPFI
2	ALLSAAFLL
2	ALLSAFVQL
2	ALLSAVTRL
2	ALLSDILSI
2	ALLSELADL
2	ALLSEVIQL
2	ALLSGEMMV
2	ALLSGIVSI
2	ALLSGLREA
2	ALLSHVLEL
2	ALLSIIATV
2	ALLSKMVLI
2	ALLSLLATV
2	ALLSNVRGL
2	ALLSPLSLA
2	ALLSQDFEL
2	ALLSQQTHL
2	ALLSQVADL
2	ALLSREIQL
2	ALLSRLEQI
2	ALLSRNHSL
2	ALLSSGFSL
2	ALLSSLARC
2	ALLSSLNDF
2	ALLSSLNEL
2	ALLSTEIGL
2	ALLSTMHSL
2	ALLSVLPTI
2	ALLTAVTNV
2	ALLTFMEQV
2	ALLTGTSSV
2	ALLTNVSSV
2	ALLTQQTEL
2	ALLTQVALV
2	ALLTRVQEI
2	ALLTVSEEV
2	ALLTVVSQV
2	ALLTYLEQV
2	ALLVGRNKV
2	ALLVIPPAI
2	ALLVQLPEL
2	ALLVRLQEV
2	ALLWPRFEL
2	ALLYGDPEL
2	ALMADMVYV
2	ALMAQEQKL
2	ALMAVVSGL
2	ALMDEILML
2	ALMDEVVKA
2	ALMDFAYTA
2	ALMDGASQL
2	ALMDGGMDL
2	ALMDHGVKV
2	ALMDKSLHV
2	ALMDLLLRL
2	ALMDLVQGV
2	ALMDQVHHM
2	ALMDSSSSL
2	ALMEAIHSA
2	ALMEALVLI
2	ALMEAMHTV
2	ALMEAVSHA
2	ALMEAVSHV
2	ALMEDTLRV
2	ALMEEILKL
2	ALMEIIQLA
2	ALMELFPKL
2	ALMEQQHYV
2	ALMGLTEKL
2	ALMGSPQLV
2	ALMHALTDL
2	ALMISVPAL
2	ALMKDAHGV
2	ALMKEIPAL
2	ALMKLSTRL
2	ALMLDVRSL
2	ALMNEIQAA
2	ALMNFSWAM
2	ALMNIPVLV
2	ALMNTLLYL
2	ALMNVEVAL
2	ALMPQLVQL
2	ALMPTLEAL
2	ALMPVLNQV
2	ALMPVTPQA
2	ALMQGEETV
2	ALMQIQQGL
2	ALMRMLDNL
2	ALMSDLDSI
2	ALMSTVVTM
2	ALMTAVVKL
2	ALMVDPVIL
2	ALMYESEKV
2	ALMYHTITL
2	ALNALLVVC
2	ALNAVRLLV
2	ALNDCIYSV
2	ALNDEINFL
2	ALNDEIRQL
2	ALNDHHVYL
2	ALNDQVFEI
2	ALNEAILLI
2	ALNEDIVRV
2	ALNEIDAGV
2	ALNEIYSYV
2	ALNEKLVNL
2	ALNEKTPSL
2	ALNELLQHV
2	ALNENINQV
2	ALNEQIARL
2	ALNEVHLVV
2	ALNGAIMKI
2	ALNGFVLVV
2	ALNGHVEMV
2	ALNGKLYIV
2	ALNGNRINV
2	ALNHHIHSV
2	ALNHVVQLL
2	ALNIATHVL
2	ALNKSEPFL
2	ALNKVLAEV
2	ALNLYMHQV
2	ALNNENYSL
2	ALNNHVEVA
2	ALNNLLHSL
2	ALNNTDLHL
2	ALNPADITV
2	ALNPECNSV
2	ALNPESNTA
2	ALNPILYTL
2	ALNPLIYTL
2	ALNPRTQTH
2	ALNQETTYV
2	ALNQYQAQL
2	ALNRGIAAV
2	ALNSKDAAL
2	ALNSKILSV
2	ALNSNDAFV
2	ALNTQTPTV
2	ALNTVVENL
2	ALNWLGVTV
2	ALNYLQLLV
2	ALPDDLVEV
2	ALPDEDDDL
2	ALPDLTKVI
2	ALPDNSAGV
2	ALPDSMVSV
2	ALPEAIAAL
2	ALPEDLVEV
2	ALPEGLPEA
2	ALPEIFTEL
2	ALPENPPAI
2	ALPERLEDL
2	ALPEVQKQV
2	ALPHAILRL
2	ALPHNTHRV
2	ALPHVVPTL
2	ALPNVYEVI
2	ALPPPPASI
2	ALPPVLTTV
2	ALPPVTLTV
2	ALPQFFNNV
2	ALPQTLPEI
2	ALPRLLPAL
2	ALPRLTPPV
2	ALPSHVVTM
2	ALPSSVLAL
2	ALPTLIPSV
2	ALPTVLVGV
2	ALPVALPSL
2	ALPVALPTV
2	ALPVSLPQI
2	ALQAAVAAL
2	ALQAFEFRV
2	ALQALVVTL
2	ALQASIVKL
2	ALQDFLLSV
2	ALQDKQQEL
2	ALQDQLLKL
2	ALQDSNNKL
2	ALQEALENA
2	ALQEALWEL
2	ALQEELQLC
2	ALQEELTEL
2	ALQEEMLQL
2	ALQEENVKL
2	ALQEEQARL
2	ALQEERLLL
2	ALQEFDLAL
2	ALQEFEFRV
2	ALQEISFWL
2	ALQEKEVEL
2	ALQEKIEEL
2	ALQEKLQYL
2	ALQEKLWNV
2	ALQEKVQAV
2	ALQELLNFA
2	ALQELTQMV
2	ALQELVELI
2	ALQEMVHQV
2	ALQEQLSRL
2	ALQERDVAI
2	ALQERLDGL
2	ALQESIPDI
2	ALQESLVQI
2	ALQETPTSV
2	ALQEVLKTA
2	ALQGFQTQV
2	ALQGGLRQV
2	ALQGIIHSI
2	ALQGSVTSA
2	ALQKRLDEV
2	ALQLNELTM
2	ALQNEVQRL
2	ALQNLIPSL
2	ALQNYIKEA
2	ALQNYLTEA
2	ALQNYNNEL
2	ALQPEPIKV
2	ALQQAQMLL
2	ALQQKQVSL
2	ALQQQLQAV
2	ALQRVLVSL
2	ALQSDLEPI
2	ALQSFEFRV
2	ALQSLIPSL
2	ALQSLLHLL
2	ALQSLLQHL
2	ALQSNHFEL
2	ALQSQLQQV
2	ALQTDPAAV
2	ALQTIQLFL
2	ALQTKLETL
2	ALQTLEKAA
2	ALQTNQPLV
2	ALQWVIPYI
2	ALQWVVVEV
2	ALRDDFLAI
2	ALRDVSEEL
2	ALREASELL
2	ALREENEQL
2	ALREEVQSL
2	ALRETVVEV
2	ALRGEIETV
2	ALRGVLESV
2	ALRLTTEFV
2	ALRPEVERL
2	ALRVFVESV
2	ALSAEVAVI
2	ALSAGIIYI
2	ALSAHLEEV
2	ALSAIADLL
2	ALSAIRANC
2	ALSALESFL
2	ALSALTARL
2	ALSASLITV
2	ALSAYDLVL
2	ALSDGVHKI
2	ALSDGYWVV
2	ALSDHHIYL
2	ALSDHHVYL
2	ALSDIFQAV
2	ALSDILINF
2	ALSDLEITL
2	ALSDLLSRL
2	ALSDLRCNL
2	ALSDMLVLL
2	ALSDSIHTV
2	ALSDYDLVL
2	ALSDYSLYL
2	ALSEALTEL
2	ALSECAVTL
2	ALSEDINLI
2	ALSEELVQL
2	ALSEGLVAL
2	ALSEKIVSV
2	ALSEKLARL
2	ALSEKTQFL
2	ALSELATAV
2	ALSELDLQI
2	ALSELIILT
2	ALSELLQQV
2	ALSELTQGV
2	ALSELTTCL
2	ALSEMVEYI
2	ALSEQILMV
2	ALSERAVAV
2	ALSETYVQL
2	ALSEVLNSI
2	ALSEVTAAL
2	ALSGALFSL
2	ALSGHLETV
2	ALSGHVSTV
2	ALSGLAVRL
2	ALSGTLSGV
2	ALSGVLEVV
2	ALSHILTAL
2	ALSHLVLGV
2	ALSIKTSSL
2	ALSKEIYVI
2	ALSKIIAVL
2	ALSKLNAEV
2	ALSKTIAAL
2	ALSLVSCKL
2	ALSNFISQL
2	ALSNHLNAV
2	ALSNILERV
2	ALSNISLRL
2	ALSNKVDEL
2	ALSNLEVKL
2	ALSNLEVTL
2	ALSNMVAAL
2	ALSPHNILL
2	ALSPINIQL
2	ALSPNNHEV
2	ALSPQLQQL
2	ALSPSYLTV
2	ALSPTVFAL
2	ALSPVIPLI
2	ALSQDIPEI
2	ALSQFHAAV
2	ALSQINTKL
2	ALSQLVPCV
2	ALSQRTITV
2	ALSQVTLLL
2	ALSRLKLKL
2	ALSRLLPGL
2	ALSRVSVNV
2	ALSSKPAEV
2	ALSSLAVVV
2	ALSSLIHAL
2	ALSSLLVFL
2	ALSSQIWAA
2	ALSSSQAEV
2	ALSSSRILL
2	ALSSSSIRV
2	ALSSVIKEL
2	ALSSVLEKL
2	ALSSVLHSI
2	ALSTLALYV
2	ALSTVTPRI
2	ALSVAVIEL
2	ALSVLLPLV
2	ALSVLRLAL
2	ALSVRISNV
2	ALSVVSTVV
2	ALTAEEIAL
2	ALTAILSSA
2	ALTALISQV
2	ALTAVSSQL
2	ALTDALAQV
2	ALTDFVRSV
2	ALTDIDLQL
2	ALTDIVSQV
2	ALTDLVTHV
2	ALTDSVHNV
2	ALTDVILCV
2	ALTDYITRL
2	ALTEIAFVV
2	ALTEIQEFI
2	ALTELGYNV
2	ALTELLAKI
2	ALTELNTKV
2	ALTERLALI
2	ALTETTLRL
2	ALTEVLKEI
2	ALTEYTLYL
2	ALTGAILAA
2	ALTGHLEEV
2	ALTGISVRI
2	ALTGRIQEA
2	ALTGVLKTD
2	ALTGYLHTI
2	ALTHIDHSL
2	ALTILGSNL
2	ALTIVRVQV
2	ALTKGVQAV
2	ALTKLQPLL
2	ALTNAVAHV
2	ALTNTSPTL
2	ALTNVDTPL
2	ALTPLEPRL
2	ALTPQGLAA
2	ALTPVVVTL
2	ALTRALALA
2	ALTRLHITV
2	ALTRVIYNL
2	ALTRYNHML
2	ALTSEIALL
2	ALTSLLKTV
2	ALTSTLISV
2	ALTSVLTKI
2	ALTSVNKFL
2	ALTSVVVTL
2	ALTTAEFLA
2	ALTTLMHQL
2	ALTTVTALV
2	ALTWLIPTL
2	ALTYTSLEI
2	ALVAAIANL
2	ALVAEEKAL
2	ALVAESHNM
2	ALVDCSVAL
2	ALVDGLRTL
2	ALVDGQIFC
2	ALVDGYFRL
2	ALVDHTPYL
2	ALVDHVAEL
2	ALVDIIHGY
2	ALVDILSEV
2	ALVDIVRSL
2	ALVDLVRSI
2	ALVDQLWKL
2	ALVEDLLLN
2	ALVEKLESL
2	ALVEKTLWL
2	ALVESLEYV
2	ALVESLITV
2	ALVESVFGL
2	ALVGAVLYL
2	ALVGSSPHL
2	ALVHHSFAL
2	ALVHITLIL
2	ALVNAIVLV
2	ALVNHVYAV
2	ALVNNILEI
2	ALVNNLIEI
2	ALVNVQIPL
2	ALVPLLSNV
2	ALVQDLAKA
2	ALVQETAYI
2	ALVQQLFEA
2	ALVRDILYV
2	ALVSDLETI
2	ALVSKALQA
2	ALVSNLYVI
2	ALVSQFYLL
2	ALVSSLHLL
2	ALVSTIIMV
2	ALVSTIQFV
2	ALVSYLIRL
2	ALVTQLHKL
2	ALVVQVAEA
2	ALWAAAVGL
2	ALWAGLLTL
2	ALWAGWVLT
2	ALWAKSPGV
2	ALWDKLFNL
2	ALWDPVIEL
2	ALWEDVTKM
2	ALWEGPSKA
2	ALWEKNTHL
2	ALWEKWLSL
2	ALWERIEGV
2	ALWFRADEL
2	ALWGFFPVL
2	ALWGGPISL
2	ALWGHLKEL
2	ALWIPEVSI
2	ALWKASPTA
2	ALWKGVQSL
2	ALWKQLLEL
2	ALWLVSPLL
2	ALWNEEALL
2	ALWPLPLSV
2	ALWREVASL
2	ALWTEKLQV
2	ALWTGMHTI
2	ALYASLALL
2	ALYASRLYL
2	ALYAVIEKA
2	ALYDASFET
2	ALYDATYET
2	ALYDENTKL
2	ALYDEVRTV
2	ALYDKELLV
2	ALYDNVEKL
2	ALYDNVPEC
2	ALYDSVILL
2	ALYDVFLEV
2	ALYDVGLKV
2	ALYEALKKL
2	ALYEDRYLL
2	ALYEQSLHI
2	ALYGDIDAV
2	ALYGHTQAV
2	ALYGKLLKL
2	ALYGKTEVV
2	ALYGQPLLL
2	ALYGRALRV
2	ALYGRLEVV
2	ALYGSVPVL
2	ALYHEQLAL
2	ALYHFNHSL
2	ALYHLAIKL
2	ALYKDKIYM
2	ALYLIVEEL
2	ALYLYDVEV
2	ALYNALDKV
2	ALYPNVVQV
2	ALYPTLQEV
2	ALYQENIFM
2	ALYQFSNLL
2	ALYQSLPTL
2	ALYSAEHGL
2	ALYSELLAV
2	ALYSKGILL
2	ALYTATEKL
2	ALYTGDPNL
2	ALYTGYVFM
2	ALYTVIETV
2	ALYTVLHRL
2	ALYVAVVNV
2	ALYVQAPTV
2	ALYVTYTTV
2	ALYYNPHLL
2	AMAAAWPLL
2	AMAARPHSI
2	AMAASPHAV
2	AMAAVPAKV
2	AMADLVPDL
2	AMAEGKITV
2	AMAELQELL
2	AMAEMKVVL
2	AMAEMVLQV
2	AMAENILAA
2	AMAFITDHV
2	AMAGDIILL
2	AMAHKVIKA
2	AMAKEIGAV
2	AMAKTLQQV
2	AMANRTILV
2	AMAPFEPAL
2	AMAPFEPLA
2	AMAPGAPQV
2	AMAPGTVTV
2	AMAPTSPQI
2	AMASALFTA
2	AMASHLTST
2	AMASIINRL
2	AMASLGALA
2	AMAVVAVLL
2	AMCARPHKV
2	AMDDFIREV
2	AMDEYLWMV
2	AMDGTEGLV
2	AMDQGTATL
2	AMDRYTAFL
2	AMDTSTVGV
2	AMDTTVLVV
2	AMEALVVEV
2	AMEEAVAQV
2	AMEKSVPAI
2	AMFDFSEKL
2	AMFDKKVQL
2	AMFENFVSV
2	AMFERIVKA
2	AMFESSQNV
2	AMFGKLMTI
2	AMGEKSFSV
2	AMGIAPPKV
2	AMHGFSVTL
2	AMIDQVLEL
2	AMIEEVFEA
2	AMIELVERL
2	AMIERITFI
2	AMIKGLQVL
2	AMINRFQFV
2	AMISSPFMV
2	AMKEEKEQL
2	AMKSDIDEV
2	AMLAGATAV
2	AMLALLTQV
2	AMLAQQMQL
2	AMLAVLHTV
2	AMLDAHPDI
2	AMLDAHPEV
2	AMLDFFQAL
2	AMLDFVSSL
2	AMLDTVVFK
2	AMLDVLPRL
2	AMLEEVNYI
2	AMLEKNYKL
2	AMLERITFI
2	AMLERLLSL
2	AMLERQFTV
2	AMLGQAEEV
2	AMLGVNPRF
2	AMLGYLSAL
2	AMLLEIPYM
2	AMLNEPWAV
2	AMLPSITNV
2	AMLPSPLNV
2	AMLPYDQYL
2	AMLRLIPSL
2	AMLRNLCNL
2	AMLSSVLAA
2	AMLTGVLLA
2	AMLTVLHEI
2	AMMAKAEYL
2	AMMDLLVEL
2	AMMHALEVL
2	AMMSVDETL
2	AMMYHTITL
2	AMNARPHKV
2	AMNDILAQV
2	AMNGHTAAV
2	AMNGHVPAV
2	AMNGKSFSV
2	AMNHRSLIL
2	AMNILTSVL
2	AMNISVPQV
2	AMNPVIYTL
2	AMNSNVTVV
2	AMNSQILEV
2	AMPDSPAEV
2	AMPQTVYGV
2	AMPSEYTYV
2	AMQDLAMYI
2	AMQDPVFQL
2	AMQDRYMEV
2	AMQEAIDAI
2	AMQEALAKL
2	AMQEFLTRL
2	AMQEMEVYV
2	AMQEYIAVV
2	AMQHFLPVL
2	AMQSRLATL
2	AMSLFSPSI
2	AMSPTAAAV
2	AMSSHELLL
2	AMSSKFFLV
2	AMSSYLFIV
2	AMTDLILLM
2	AMTDRLESI
2	AMTEVEAVL
2	AMTKDNNLL
2	AMTQLLAGV
2	AMVDYLQKA
2	AMVDYQRVV
2	AMVHELLGI
2	AMWEHPITA
2	AMWLAPAYV
2	AMYEHKIFV
2	AMYGSGIYL
2	AMYPDQVQL
2	AMYVAIQAV
2	AMYVQLIEV
2	AMYVYPPNV
2	ANLAEYVFV
2	APDEHPILL
2	APDKKKQKL
2	APIRLPHTA
2	APLGFVLAV
2	APLGMMTGL
2	APLSSVLAI
2	APPERKYSV
2	APSPRPLSL
2	APVYLFEQV
2	AQAAYLVGV
2	AQADLAYQL
2	AQADVAVLV
2	AQAEVQPAV
2	AQAEVYKEL
2	AQAPDLQRV
2	AQAQEVFFL
2	AQAYAVPNV
2	AQCPIVERL
2	AQDFRVLYV
2	AQDIILQAV
2	AQDLEMYGV
2	AQDPEIASL
2	AQDSIFVYV
2	AQFAGDHTL
2	AQFEHTILL
2	AQFEHTLLV
2	AQFGAVLEV
2	AQFGYYFRV
2	AQGGVLPNI
2	AQGPLRQGL
2	AQHLGESTV
2	AQHPNIVTV
2	AQHSIVLPL
2	AQHSVPLQL
2	AQIDSIVEL
2	AQIEVVPSA
2	AQIGSYVHV
2	AQIHDLVLV
2	AQIKEMVEL
2	AQILELPYA
2	AQINQGESI
2	AQIRYLTQV
2	AQLELISRI
2	AQLELISRL
2	AQLENPAAV
2	AQLGAVVAV
2	AQLKPMEFI
2	AQLLEHPFV
2	AQLLHVHEI
2	AQLNLIWQL
2	AQLPSLLSV
2	AQMDYQLRL
2	AQMEKIPLL
2	AQNDLIWNI
2	AQQEKQEQV
2	AQQELKLLL
2	AQQPHIAGV
2	AQSELDIYL
2	AQSESILKV
2	AQSGTIMAV
2	AQSHFIPAL
2	AQTDFLPSI
2	AQTEVIATL
2	AQTLLLQAI
2	AQVALVNEV
2	AQVEEIWSL
2	AQVENLITA
2	AQWHEQILV
2	AQWTGTPCV
2	AQYDNLWRL
2	AQYDRQIRL
2	AQYEDIAQK
2	AQYEEIAQR
2	AQYEHDLEV
2	AQYENPPHI
2	AQYKFVYQV
2	AQYLINVRL
2	ARLDLERKV
2	ASDKETYEL
2	ASDPDEAKL
2	ASIEVLQQI
2	ASLIKQLEV
2	ATADYICKV
2	ATAERVEHV
2	ATALHVAAA
2	ATAPQTQHV
2	ATASNLVKV
2	ATDDSLHQL
2	ATDNIILTV
2	ATDPTIHTV
2	ATEGVIEAL
2	ATFARIWYL
2	ATGENLPRV
2	ATIGELAQV
2	ATINEVVQV
2	ATIQRIPEV
2	ATLADLAQV
2	ATLAITTLL
2	ATLEELQTV
2	ATLEGLAQV
2	ATLEKVIEI
2	ATLNIIHSV
2	ATLPAVVTV
2	ATMASSRGA
2	ATMEKLALA
2	ATMERLEKV
2	ATMPDLYHL
2	ATMPVVPSV
2	ATSGLDHQL
2	ATSPINPAV
2	ATTEFLWSV
2	ATWKSNYFL
2	ATWSDPHKA
2	ATYVFLHTV
2	AVAAHIQEV
2	AVAAKVASV
2	AVAALAVHL
2	AVAATSANL
2	AVAAVLTQV
2	AVAAVLYVI
2	AVADFLFNV
2	AVADHIPQL
2	AVADNVERA
2	AVAEHLYLA
2	AVAELNYGL
2	AVAEQIPLL
2	AVAGFVAYA
2	AVAGGLLGV
2	AVAKRIDGL
2	AVALRPAEA
2	AVANILQSL
2	AVANIVNSV
2	AVANYLDKV
2	AVAPGPWKV
2	AVAPQVPAL
2	AVAQAPPAV
2	AVARGLPGV
2	AVASFVTQL
2	AVASILQSL
2	AVASKTYNL
2	AVATAVQRV
2	AVATFLQSV
2	AVCNHISSV
2	AVDAGLVQA
2	AVDAGMAMA
2	AVDATVNQV
2	AVDDGVNTF
2	AVDEAVILL
2	AVDGNTVEL
2	AVDLLTNKV
2	AVDLTLPKV
2	AVDNSVPQI
2	AVDSAVYGV
2	AVEEHVVSV
2	AVEEYLEKV
2	AVEQILPTL
2	AVFDKCPEL
2	AVFDQIIEL
2	AVFEGTSLV
2	AVFFQNAFI
2	AVFGHPFSL
2	AVFKELVKL
2	AVFNQTVTV
2	AVFPHLTVV
2	AVGDGPPRV
2	AVGEHVFAV
2	AVGERVFAA
2	AVGLAVLNV
2	AVHDSFVAV
2	AVHEDIVAV
2	AVHETLVAV
2	AVHGNVPEV
2	AVHKAVLTI
2	AVHNVPLSV
2	AVHPGGDTV
2	AVIDAYVRI
2	AVIEAEHTL
2	AVIEGLLRV
2	AVIEHLERL
2	AVIENSESL
2	AVIGDVIRV
2	AVIGGLVYL
2	AVIGGVLGV
2	AVIGGVVAV
2	AVIHEAPAV
2	AVIKRLISV
2	AVIPATVNL
2	AVISGVMSL
2	AVLAAVTEV
2	AVLDAIPLA
2	AVLDLVHSA
2	AVLDNFVYV
2	AVLDNPYPV
2	AVLDNRIYV
2	AVLDQNPHL
2	AVLDQQIHL
2	AVLDVLLCL
2	AVLEALTGV
2	AVLEKRVEL
2	AVLELKNEL
2	AVLERLVDI
2	AVLGAVMAV
2	AVLGAVVAV
2	AVLGFSFRL
2	AVLGGKLYV
2	AVLGKDFKL
2	AVLGTSWQL
2	AVLLDEKRL
2	AVLNNAFYL
2	AVLPFSPAL
2	AVLPHILDT
2	AVLPHVDQV
2	AVLPLLERA
2	AVLQAVTAV
2	AVLQEVAAA
2	AVLSTELAV
2	AVLTEAVRL
2	AVLTELPFV
2	AVLTELVRA
2	AVLTQIDQI
2	AVMAQVQAI
2	AVMDAALLL
2	AVMDGDWTL
2	AVMDTLVSV
2	AVMEDPMKV
2	AVMEPAFII
2	AVMEQIPEI
2	AVMESIQGV
2	AVMGIVSEV
2	AVMGKIALI
2	AVMGLTVAL
2	AVMKDVVLI
2	AVMKQFAFV
2	AVMLHSFTL
2	AVMNYLPTL
2	AVMTDLPVI
2	AVNDQLQEL
2	AVNSHVISV
2	AVPDSNVAV
2	AVQAVLALA
2	AVQDIDALV
2	AVQEKVFEL
2	AVRDMRQTV
2	AVSDHISKV
2	AVSGEIFVV
2	AVSNHVFQL
2	AVSWVLRSV
2	AVTDASFKV
2	AVTDKLTQA
2	AVTDLTKGV
2	AVTEGVLTV
2	AVTGILVQL
2	AVTGSTVVV
2	AVVDSILAI
2	AVVDVIREL
2	AVVDVRIGM
2	AVVEFLTSV
2	AVVGGLIAV
2	AVVNTQELL
2	AVVPHLAEV
2	AVVPKTKEV
2	AVVSSVNTV
2	AVVTGVTAV
2	AVVTQVNKV
2	AVWAAVQAV
2	AVWAGPAQA
2	AVWEGRIYI
2	AVWKESFQV
2	AVYAGMITV
2	AVYDVPPSV
2	AVYELVWRV
2	AVYETDVFV
2	AYGELPEHA
2	AYLDLSTFL
2	AYLPNPLSC
2	AYRQGHFTY
2	AYSSYVHQY
2	AYYSRLYAV
2	CIIDKEVSL
2	CILPNIEAV
2	CLADAVVKI
2	CLADELINA
2	CLADHLLTA
2	CLAGISRSV
2	CLCPEVPSA
2	CLDDKQWKM
2	CLDEVLNAA
2	CLDKSVIEL
2	CLDNGAKSV
2	CLDTAQQNL
2	CLDTAQRNL
2	CLEHKNLTL
2	CLHDSADAL
2	CLINGVHSI
2	CLLEVGKNL
2	CLLPHIEAV
2	CLTKAIIQV
2	CLYGNVEKV
2	CLYPRFVQR
2	CVDGKEFRL
2	CVKELVFHL
2	CVLEASPTL
2	DADDAVYEL
2	DADGDLIAV
2	DALDANDEL
2	DALLEVVHL
2	DALRSILTI
2	DATEESEKL
2	DATEQSEKL
2	DAYDNFDNI
2	DDESDPFEV
2	DDTDPLVTV
2	DFIDEGVNI
2	DFNSKLVQV
2	DFQDSVFVL
2	DFSSLPPEV
2	DIDEAEEGV
2	DIDETEYHA
2	DIDNTRMTL
2	DIDTAAKFI
2	DIEKLNQAL
2	DIEPDIEAL
2	DIETGQQTV
2	DIFERSQNI
2	DIGPARFQL
2	DILGLVVNA
2	DILKDPETV
2	DIPQNISEV
2	DIQAESIPL
2	DIQNRILNF
2	DIRDLQSNV
2	DIRGKLLQV
2	DISDIIVSI
2	DITLKIQFL
2	DITSDEFIL
2	DLAADKQTL
2	DLAKIVTTL
2	DLARLILGL
2	DLAVPMPEV
2	DLDAAKTRL
2	DLDAIKLFV
2	DLDEGLNGL
[truncated: 12,364 more rows]
